# Supplementary material for: Crystal structure and Hirshfeld surface analysis of 2,4-di­amino-6-methyl-1,3,5-triazin-1-ium tri­chloro­acetate monohydrate
Source: Acta Crystallogr E Crystallogr Commun. 2018 Jun 12;74(Pt 7):944–8. doi: 10.1107/S2056989018008307 (PMC6038629; doi:10.1107/S2056989018008307)
Supplement: Supplementary file 1 [file e-74-00944-sup1.cif]

##############################################################################
#                                                                            #
# This CIF contains the data in a paper accepted for publication in          #
# Acta Crystallographica Section E. It conforms to the requirements of       #
# Notes for Authors for Acta Crystallographica Section E, and has been       #
# peer reviewed under the auspices of the IUCr Commission on Journals.       #
#                                                                            #
# Full details of the Crystallographic Information File format               #
# are given in the paper "The Crystallographic Information File (CIF):       #
# a New Standard Archive File for Crystallography" by S. R. Hall, F. H.      #
# Allen and I. D. Brown [Acta Cryst. (1991), A47, 655-685].                  #
#                                                                            #
# The current version of the core CIF dictionary is obtainable from          #
# ftp://ftp.iucr.org/pub/cif_core.dic.                                       #
#                                                                            #
# Software is freely available for graphical display of the structure(s)     #
# in this CIF. For information consult the CIF software page                 #
# http://www.iucr.org/resources/cif/software.                                #
#                                                                            #
# This file may be used for bona fide research purposes within the           #
# scientific community so long as proper attribution is given to the journal # 
# article from which it was obtained.                                        #
#                                                                            #
##############################################################################
data_global
_audit_creation_method     'PLATON  option'
_journal_date_recd_electronic     2018-04-17
_journal_date_accepted     2018-06-05
_journal_name_full     'Acta Crystallographica, Section E'
_journal_year     2018
_journal_volume     74
_journal_issue      7
_journal_page_first     944
_journal_page_last     948
_journal_paper_category     GO
_journal_paper_doi     10.1107/S2056989018008307
_journal_coeditor_code     ZS2400
_publ_contact_author_name     'Kasthuri Balasubramani'
_publ_contact_author_address
;
      Department of Chemistry
      Government Arts College (Autonomous)
      Thanthonimalai, Karur, Tamil Nadu
      INDIA
;
_publ_contact_author_email     'manavaibala@gmail.com'
_publ_contact_author_fax     ?
_publ_contact_author_phone     ?
_publ_section_title
;
Crystal structure and Hirshfeld surface analysis of
2,4-diamino-6-methyl-1,3,5-triazin-1-ium trichloroacetate monohydrate
;
_publ_section_title_footnote     .
loop_
    _publ_author_name
    _publ_author_footnote
    _publ_author_address
    'Sangeetha, Ramalingam' .
;
Department of Chemistry
Governemnt Arts College (Autonomous)
Karur 639 005
Tamil Nadu
India
;
    'Balasubramani, Kasthuri' .
;
Department of Chemistry
Governemnt Arts College (Autonomous)
Karur 639 005
Tamil Nadu
India
;
    'Thanigaimani, Kaliyaperumal' .
;
Department of Chemistry
Government Arts College
Thiruchirappalli 620 022
Tamil Nadu
India
;
    'Jose Kavitha, Savaridasson' .
;
Department of Chemistry
Mother Teresa Womens University,
Kodaikanal 624 102
Tamil Nadu
India
;
_publ_section_synopsis
;
In the crystal structure, the cations form hydrogen-bonded zigzag chains
through centrosymmetric cyclic <i>R</i>~2~^2^(8) N---H...N  associations while
the water molecule acts as a double acceptor, linking the cations of the chain
peripherally through amine N---H...O hydrogen bonds, closing cyclic
<i>R</i>~2~^3^(8) motifs, and as a double O---H...O donor, linking the anions,
giving an overall three-dimensional structure.
;
data_I
_database_code_depnum_ccdc_archive 'CCDC 1587723'
_chemical_name_systematic
;
2,4-Diamino-6-methyl-1,3,5-triazin-1-ium trichloroacetate monohydrate
;
_chemical_name_common     ?
_chemical_formula_moiety     'C4 H8 N5 +, C2 Cl3 O2 -, H2 O'
_chemical_formula_sum     'C6 H10 Cl3 N5 O3'
_chemical_formula_structural     ?
_chemical_formula_iupac     'C4 H8 N5 +, C2 Cl3 O2 -, H2 O'
_chemical_formula_weight     306.54
_chemical_melting_point     ?
_symmetry_cell_setting     monoclinic
_symmetry_space_group_name_H-M     'C 2/c'
_symmetry_space_group_name_Hall     '-C 2yc'
loop_
    _symmetry_equiv_pos_site_id
    _symmetry_equiv_pos_as_xyz
    1 x,y,z
    2 -x,y,1/2-z
    3 -x,-y,-z
    4 x,-y,1/2+z
    5 1/2+x,1/2+y,z
    6 1/2-x,1/2+y,1/2-z
    7 1/2-x,1/2-y,-z
    8 1/2+x,1/2-y,1/2+z
_cell_length_a     21.7056(18)
_cell_length_b     11.9074(9)
_cell_length_c     10.9562(6)
_cell_angle_alpha     90
_cell_angle_beta     119.084(5)
_cell_angle_gamma     90
_cell_volume     2474.7(3)
_cell_formula_units_Z     8
_cell_measurement_reflns_used     3519
_cell_measurement_theta_min     6.581
_cell_measurement_theta_max     55.973
_cell_measurement_temperature     293
_cell_special_details
;
;
_exptl_crystal_description     'block'
_exptl_crystal_colour     'colorless'
_exptl_crystal_size_max     0.35
_exptl_crystal_size_mid     0.30
_exptl_crystal_size_min     0.30
_exptl_crystal_size_rad     ?
_exptl_crystal_density_diffrn     1.645
_exptl_crystal_density_meas     1.646
_exptl_crystal_density_method     'Not Measured'
_exptl_crystal_F_000     1248
_exptl_absorpt_coefficient_mu     0.745
_exptl_absorpt_correction_type     multi-scan
_exptl_absorpt_process_details
;
(SADABS; Bruker, 2004)
;
_exptl_absorpt_correction_T_min     0.7805
_exptl_absorpt_correction_T_max     0.8074
_exptl_special_details
;
;
_diffrn_ambient_temperature     293
_diffrn_radiation_type     'MoK\a'
_diffrn_radiation_wavelength     0.71073
_diffrn_radiation_source     'fine-focus sealed tube'
_diffrn_radiation_monochromator     graphite
_diffrn_measurement_device_type     'Bruker Kappa APEXII CCD'
_diffrn_measurement_method     '\w and \f scan'
_diffrn_detector_area_resol_mean     18.4
_diffrn_reflns_number     9801
_diffrn_reflns_av_R_equivalents     0.0270
_diffrn_reflns_theta_min     3.29
_diffrn_reflns_theta_max     28.31
_diffrn_reflns_theta_full     28.31
_diffrn_measured_fraction_theta_max     0.981
_diffrn_measured_fraction_theta_full     0.981
_diffrn_reflns_limit_h_min     -27
_diffrn_reflns_limit_h_max     28
_diffrn_reflns_limit_k_min     -15
_diffrn_reflns_limit_k_max     14
_diffrn_reflns_limit_l_min     -14
_diffrn_reflns_limit_l_max     8
_diffrn_reflns_reduction_process
;
;
_refine_special_details
;
 Refinement on F^2^ for ALL reflections except those
 flagged by the user for potential systematic errors.
 Weighted R-factors wR and all goodnesses of fit S
 are based on F^2^, conventional R-factors R are based
 on F, with F set to zero for negative F^2^. The
 observed criterion of F^2^ > 2sigma(F^2^) is used only
 for calculating -R-factor-obs etc. and is not
 relevant to the choice of reflections for refinement.
 R-factors based on F^2^ are statistically about twice
 as large as those based on F, and R-factors based on
 ALL data will be even larger.
;
_reflns_number_total     3027
_reflns_number_gt     2280
_reflns_threshold_expression     I>2\s(I)
_refine_ls_structure_factor_coef     Fsqd
_refine_ls_matrix_type     full
_refine_ls_R_factor_all     0.0628
_refine_ls_R_factor_gt     0.0462
_refine_ls_wR_factor_gt     0.1436
_refine_ls_wR_factor_ref     0.1594
_refine_ls_goodness_of_fit_ref     1.008
_refine_ls_restrained_S_all     1.008
_refine_ls_number_reflns     3027
_refine_ls_number_parameters     163
_refine_ls_number_restraints     0
_refine_ls_number_constraints     ?
_refine_ls_hydrogen_treatment     mixed
_refine_ls_weighting_scheme     calc
_refine_ls_weighting_details
         'calc w=1/[\s^2^(Fo^2^)+(0.0984P)^2^+1.9287P] where P=(Fo^2^+2Fc^2^)/3'
_atom_sites_solution_hydrogens     geom
_atom_sites_solution_primary     direct
_atom_sites_solution_secondary     difmap
_refine_ls_shift/su_max     0.001
_refine_ls_shift/su_mean     0.000
_refine_diff_density_max     0.679
_refine_diff_density_min     -0.592
_refine_ls_extinction_method     'none'
_refine_ls_abs_structure_details     ?
_refine_ls_abs_structure_Flack     .
loop_
    _atom_type_symbol
    _atom_type_description
    _atom_type_scat_dispersion_real
    _atom_type_scat_dispersion_imag
    _atom_type_scat_source
    C C 0.0033 0.0016 ' International Tables Vol C Tables 4.2.6.8 and 6.1.1.4'
    H H 0.0000 0.0000 ' International Tables Vol C Tables 4.2.6.8 and 6.1.1.4'
    Cl Cl 0.1484 0.1585 ' International Tables Vol C Tables 4.2.6.8 and 6.1.1.4'
    N N 0.0061 0.0033 ' International Tables Vol C Tables 4.2.6.8 and 6.1.1.4'
    O O 0.0106 0.0060 ' International Tables Vol C Tables 4.2.6.8 and 6.1.1.4'
_computing_data_collection
;
APEX2 (Bruker, 2004)
;
_computing_cell_refinement
;
APEX2 and SAINT (Bruker, 2004)
;
_computing_data_reduction
;
SAINT and XPREP (Bruker, 2004)
;
_computing_structure_solution
;
SHELXS97 (Sheldrick, 2008)
;
_computing_structure_refinement
;
SHELXL97 (Sheldrick, 2008)
;
_computing_molecular_graphics
;
PLATON (Spek, 2009)
;
_computing_publication_material
;
SHELXL97 (Sheldrick, 2008)
;
loop_
    _atom_site_type_symbol
    _atom_site_label
    _atom_site_fract_x
    _atom_site_fract_y
    _atom_site_fract_z
    _atom_site_U_iso_or_equiv
    _atom_site_thermal_displace_type
    _atom_site_calc_flag
    _atom_site_refinement_flags
    _atom_site_occupancy
    _atom_site_disorder_assembly
    _atom_site_disorder_group
    Cl Cl1 0.06709(3) 0.61615(7) 0.46638(9) 0.0614(3) Uani d . 1.000 . .
    Cl Cl2 0.13757(4) 0.58198(9) 0.30457(7) 0.0653(3) Uani d . 1.000 . .
    Cl Cl3 0.08995(5) 0.39459(7) 0.40021(13) 0.0922(4) Uani d . 1.000 . .
    N N1 0.06762(9) 0.13611(16) 0.43697(17) 0.0272(5) Uani d . 1.000 . .
    N N2 -0.05081(9) 0.14541(17) 0.35783(18) 0.0318(5) Uani d . 1.000 . .
    N N3 0.01987(9) 0.13451(15) 0.59533(17) 0.0260(5) Uani d . 1.000 . .
    N N4 0.09746(10) 0.12278(18) 0.82990(18) 0.0361(6) Uani d . 1.000 . .
    N N5 0.14168(9) 0.13060(16) 0.67706(18) 0.0293(5) Uani d . 1.000 . .
    O O1 0.22699(10) 0.62450(18) 0.6137(2) 0.0559(7) Uani d . 1.000 . .
    C C1 0.01284(10) 0.13863(17) 0.46625(19) 0.0242(5) Uani d . 1.000 . .
    O O2 0.22226(11) 0.4396(2) 0.6332(2) 0.0575(7) Uani d . 1.000 . .
    C C2 0.08544(10) 0.13021(17) 0.7000(2) 0.0251(5) Uani d . 1.000 . .
    C C3 0.13012(11) 0.13324(18) 0.5439(2) 0.0274(6) Uani d . 1.000 . .
    C C4 0.19386(13) 0.1349(3) 0.5269(3) 0.0442(8) Uani d . 1.000 . .
    O O1W 0.17844(9) 0.8439(2) 0.6222(2) 0.0433(6) Uani d . 1.000 . .
    C C5 0.19921(11) 0.5296(2) 0.5782(2) 0.0362(7) Uani d . 1.000 . .
    C C6 0.12614(11) 0.5291(2) 0.4432(2) 0.0374(6) Uani d . 1.000 . .
    H H1N5 0.18400 0.12920 0.74610 0.0350 Uiso c R 1.000 . .
    H H1N2 -0.08710 0.14710 0.37000 0.0380 Uiso c R 1.000 . .
    H H2N2 -0.05620 0.14810 0.27480 0.0380 Uiso c R 1.000 . .
    H H2N4 0.06270 0.12070 0.84680 0.0430 Uiso c R 1.000 . .
    H H4A 0.18040 0.12240 0.43060 0.0660 Uiso c R 1.000 . .
    H H4B 0.22570 0.07680 0.58310 0.0660 Uiso c R 1.000 . .
    H H4C 0.21670 0.20650 0.55590 0.0660 Uiso c R 1.000 . .
    H H1N4 0.14000 0.12000 0.89770 0.0430 Uiso c R 1.000 . .
    H H1O1 0.1914(16) 0.776(3) 0.619(3) 0.045(8) Uiso d . 1.000 . .
    H H2O2 0.205(2) 0.868(3) 0.695(4) 0.068(12) Uiso d . 1.000 . .
loop_
    _atom_site_aniso_label
    _atom_site_aniso_U_11
    _atom_site_aniso_U_22
    _atom_site_aniso_U_33
    _atom_site_aniso_U_12
    _atom_site_aniso_U_13
    _atom_site_aniso_U_23
    Cl1 0.0282(3) 0.0761(6) 0.0743(5) 0.0099(3) 0.0205(3) -0.0050(4)
    Cl2 0.0627(5) 0.0932(7) 0.0349(4) 0.0076(4) 0.0198(3) 0.0068(3)
    Cl3 0.0671(6) 0.0422(5) 0.1127(8) -0.0123(4) 0.0008(5) -0.0058(5)
    N1 0.0247(8) 0.0366(10) 0.0229(8) 0.0001(7) 0.0136(7) -0.0006(7)
    N2 0.0231(8) 0.0491(11) 0.0224(8) 0.0025(8) 0.0104(7) 0.0010(8)
    N3 0.0217(8) 0.0349(10) 0.0214(8) 0.0014(6) 0.0105(7) 0.0000(6)
    N4 0.0270(9) 0.0596(13) 0.0197(8) 0.0012(8) 0.0097(7) 0.0017(8)
    N5 0.0192(8) 0.0425(11) 0.0236(8) 0.0013(7) 0.0084(7) 0.0013(7)
    O1 0.0277(9) 0.0623(14) 0.0515(11) -0.0021(8) -0.0014(8) -0.0080(9)
    C1 0.0228(9) 0.0270(10) 0.0224(9) 0.0003(7) 0.0108(8) -0.0002(7)
    O2 0.0515(11) 0.0702(14) 0.0404(10) 0.0242(10) 0.0142(9) 0.0166(9)
    C2 0.0241(9) 0.0274(10) 0.0231(9) 0.0010(7) 0.0109(8) 0.0000(7)
    C3 0.0249(9) 0.0317(11) 0.0285(10) 0.0016(8) 0.0152(8) 0.0017(8)
    C4 0.0266(11) 0.0717(18) 0.0401(12) 0.0034(11) 0.0208(10) 0.0042(12)
    O1W 0.0283(8) 0.0559(13) 0.0346(9) 0.0001(8) 0.0066(7) -0.0048(9)
    C5 0.0236(9) 0.0559(15) 0.0263(10) 0.0094(10) 0.0100(8) 0.0022(10)
    C6 0.0267(10) 0.0378(12) 0.0378(11) 0.0020(9) 0.0079(9) 0.0014(10)
_geom_special_details
;
 Bond distances, angles etc. have been calculated using the
 rounded fractional coordinates. All su's are estimated
 from the variances of the (full) variance-covariance matrix.
 The cell esds are taken into account in the estimation of
 distances, angles and torsion angles
;
loop_
    _geom_bond_atom_site_label_1
    _geom_bond_atom_site_label_2
    _geom_bond_site_symmetry_1
    _geom_bond_site_symmetry_2
    _geom_bond_distance
    _geom_bond_publ_flag
    Cl1 C6 . . 1.760(3) no
    Cl2 C6 . . 1.770(2) no
    Cl3 C6 . . 1.745(3) no
    N1 C1 . . 1.374(3) no
    N1 C3 . . 1.292(3) no
    N2 C1 . . 1.316(3) no
    N3 C2 . . 1.325(3) no
    N3 C1 . . 1.348(3) no
    N4 C2 . . 1.319(3) no
    N5 C2 . . 1.361(3) no
    N5 C3 . . 1.355(3) no
    O1 C5 . . 1.251(3) no
    O2 C5 . . 1.212(3) no
    N2 H1N2 . . 0.8600 no
    N2 H2N2 . . 0.8600 no
    C3 C4 . . 1.483(4) no
    N4 H2N4 . . 0.8600 no
    N4 H1N4 . . 0.8600 no
    N5 H1N5 . . 0.8600 no
    C4 H4B . . 0.9600 no
    C4 H4C . . 0.9600 no
    C4 H4A . . 0.9600 no
    C5 C6 . . 1.557(3) no
    O1W H1O1 . . 0.86(4) no
    O1W H2O2 . . 0.78(4) no
loop_
    _geom_angle_atom_site_label_1
    _geom_angle_atom_site_label_2
    _geom_angle_atom_site_label_3
    _geom_angle_site_symmetry_1
    _geom_angle_site_symmetry_2
    _geom_angle_site_symmetry_3
    _geom_angle
    _geom_angle_publ_flag
    C1 N1 C3 . . . 115.80(18) no
    C1 N3 C2 . . . 115.8(2) no
    C2 N5 C3 . . . 119.06(19) no
    N1 C1 N2 . . . 116.02(18) no
    N1 C1 N3 . . . 125.08(19) no
    N2 C1 N3 . . . 118.9(2) no
    N3 C2 N4 . . . 120.1(2) no
    N3 C2 N5 . . . 121.50(19) no
    N4 C2 N5 . . . 118.3(2) no
    C1 N2 H1N2 . . . 120.00 no
    C1 N2 H2N2 . . . 120.00 no
    H1N2 N2 H2N2 . . . 120.00 no
    N1 C3 N5 . . . 122.7(2) no
    N1 C3 C4 . . . 121.2(2) no
    N5 C3 C4 . . . 116.1(2) no
    C2 N4 H2N4 . . . 120.00 no
    C2 N4 H1N4 . . . 120.00 no
    H2N4 N4 H1N4 . . . 120.00 no
    C2 N5 H1N5 . . . 121.00 no
    C3 N5 H1N5 . . . 120.00 no
    C3 C4 H4A . . . 109.00 no
    C3 C4 H4B . . . 110.00 no
    C3 C4 H4C . . . 109.00 no
    H4A C4 H4B . . . 109.00 no
    H4A C4 H4C . . . 110.00 no
    H4B C4 H4C . . . 109.00 no
    O1 C5 O2 . . . 128.6(2) no
    O1 C5 C6 . . . 114.4(2) no
    O2 C5 C6 . . . 116.9(2) no
    Cl1 C6 Cl2 . . . 109.27(13) no
    Cl1 C6 Cl3 . . . 108.40(15) no
    Cl1 C6 C5 . . . 109.74(15) no
    Cl2 C6 Cl3 . . . 109.12(12) no
    Cl2 C6 C5 . . . 108.12(17) no
    Cl3 C6 C5 . . . 112.16(16) no
    H1O1 O1W H2O2 . . . 107(3) no
loop_
    _geom_torsion_atom_site_label_1
    _geom_torsion_atom_site_label_2
    _geom_torsion_atom_site_label_3
    _geom_torsion_atom_site_label_4
    _geom_torsion_site_symmetry_1
    _geom_torsion_site_symmetry_2
    _geom_torsion_site_symmetry_3
    _geom_torsion_site_symmetry_4
    _geom_torsion
    _geom_torsion_publ_flag
    C3 N1 C1 N2 . . . . 177.8(2) no
    C3 N1 C1 N3 . . . . -2.4(3) no
    C1 N1 C3 N5 . . . . 1.3(3) no
    C1 N1 C3 C4 . . . . -177.5(2) no
    C2 N3 C1 N1 . . . . 1.6(3) no
    C2 N3 C1 N2 . . . . -178.58(19) no
    C1 N3 C2 N4 . . . . -178.1(2) no
    C1 N3 C2 N5 . . . . 0.3(3) no
    C3 N5 C2 N3 . . . . -1.3(3) no
    C3 N5 C2 N4 . . . . 177.2(2) no
    C2 N5 C3 N1 . . . . 0.4(3) no
    C2 N5 C3 C4 . . . . 179.3(2) no
    O1 C5 C6 Cl1 . . . . -59.0(3) no
    O1 C5 C6 Cl2 . . . . 60.1(3) no
    O1 C5 C6 Cl3 . . . . -179.51(19) no
    O2 C5 C6 Cl1 . . . . 122.4(2) no
    O2 C5 C6 Cl2 . . . . -118.5(2) no
    O2 C5 C6 Cl3 . . . . 1.9(3) no
loop_
    _geom_hbond_atom_site_label_D
    _geom_hbond_atom_site_label_H
    _geom_hbond_atom_site_label_A
    _geom_hbond_site_symmetry_A
    _geom_hbond_distance_DH
    _geom_hbond_distance_HA
    _geom_hbond_distance_DA
    _geom_hbond_angle_DHA
    _geom_hbond_publ_flag
    N5 H1N5 O1 6_546 0.86 1.79 2.652(3) 178 yes
    N2 H1N2 O1W 3_566 0.86 2.03 2.886(3) 174 yes
    N2 H2N2 N1 2_555 0.86 2.21 3.071(3) 174 yes
    N4 H2N4 N3 2_556 0.86 2.18 3.034(3) 173 yes
    N4 H1N4 O1W 4_565 0.86 2.22 2.834(3) 128 yes
    O1W H1O1 O1 1_555 0.86(4) 1.97(4) 2.835(3) 176(3) yes
    O1W H2O2 O2 6_556 0.78(4) 1.97(4) 2.741(3) 173(3) yes
_iucr_refine_instructions_details
;
TITL SIR92 run in space group C 2/c
CELL  0.71073  21.7056  11.9074  10.9562   90.000  119.084   90.000
ZERR     8.00   0.0018   0.0009   0.0006    0.000    0.005    0.000
LATT   7
SYMM  - X,   Y, 1/2 - Z
SFAC  C    H    N    O    CL
UNIT  48 80 40 24 24
OMIT 2 0 0
OMIT 1 1 0
MERG   2
FMAP   2
PLAN   10
ACTA
BOND   $H
L.S.   4
WGHT    0.098400    1.928700
FVAR       0.05650
CL1   5    0.067089    0.616152    0.466378    11.00000    0.02817    0.07612 =
         0.07430   -0.00498    0.02052    0.00987
CL2   5    0.137572    0.581985    0.304568    11.00000    0.06269    0.09323 =
         0.03493    0.00682    0.01977    0.00757
CL3   5    0.089951    0.394587    0.400206    11.00000    0.06712    0.04218 =
         0.11267   -0.00583    0.00081   -0.01228
N3    3    0.019867    0.134514    0.595327    11.00000    0.02165    0.03495 =
         0.02136   -0.00003    0.01048    0.00138
N1    3    0.067623    0.136107    0.436971    11.00000    0.02466    0.03655 =
         0.02285   -0.00058    0.01362    0.00005
N5    3    0.141685    0.130597    0.677064    11.00000    0.01915    0.04254 =
         0.02357    0.00126    0.00844    0.00130
AFIX  43
H1N5  2    0.183966    0.129182    0.746074    11.00000   -1.20000
AFIX   0
O1W   4    0.178441    0.843854    0.622193    11.00000    0.02834    0.05594 =
         0.03462   -0.00482    0.00659    0.00008
N2    3   -0.050810    0.145406    0.357831    11.00000    0.02313    0.04910 =
         0.02243    0.00102    0.01040    0.00250
AFIX  93
H1N2  2   -0.087066    0.147140    0.370006    11.00000   -1.20000
H2N2  2   -0.056162    0.148101    0.274786    11.00000   -1.20000
AFIX   0
O1    4    0.226994    0.624504    0.613699    11.00000    0.02768    0.06234 =
         0.05152   -0.00797   -0.00145   -0.00205
O2    4    0.222258    0.439586    0.633231    11.00000    0.05149    0.07020 =
         0.04039    0.01658    0.01416    0.02425
N4    3    0.097460    0.122777    0.829903    11.00000    0.02701    0.05957 =
         0.01969    0.00171    0.00974    0.00116
AFIX  93
H2N4  2    0.062712    0.120707    0.846812    11.00000   -1.20000
H1N4  2    0.140045    0.119997    0.897676    11.00000   -1.20000
AFIX   0
C1    1    0.012843    0.138629    0.466246    11.00000    0.02277    0.02697 =
         0.02245   -0.00019    0.01083    0.00035
C2    1    0.085439    0.130213    0.700041    11.00000    0.02407    0.02737 =
         0.02312   -0.00005    0.01087    0.00100
C4    1    0.193856    0.134897    0.526866    11.00000    0.02664    0.07168 =
         0.04012    0.00419    0.02078    0.00335
AFIX 137
H4A   2    0.180438    0.122426    0.430553    11.00000   -1.50000
H4B   2    0.225670    0.076792    0.583112    11.00000   -1.50000
H4C   2    0.216703    0.206547    0.555881    11.00000   -1.50000
AFIX   0
C3    1    0.130115    0.133240    0.543950    11.00000    0.02493    0.03171 =
         0.02850    0.00173    0.01516    0.00155
C6    1    0.126137    0.529104    0.443248    11.00000    0.02674    0.03777 =
         0.03781    0.00139    0.00790    0.00202
C5    1    0.199209    0.529569    0.578183    11.00000    0.02365    0.05592 =
         0.02627    0.00223    0.00995    0.00940
H1O1  2    0.191380    0.775885    0.619199    11.00000    0.04547
H2O2  2    0.204674    0.868123    0.695003    11.00000    0.06847
HKLF 4
REM  SIR92 run in space group C 2/c
REM R1 =  0.0462 for   2280 Fo > 4sig(Fo)  and  0.0628 for all   3027 data
REM    163 parameters refined using      0 restraints
END
WGHT      0.0685      2.8299
REM Highest difference peak  0.679,  deepest hole -0.592,  1-sigma level  0.060
Q1    1   0.1131  0.3963  0.3371  11.00000  0.05    0.68
Q2    1   0.0539  0.5526  0.4380  11.00000  0.05    0.68
Q3    1   0.0798  0.6176  0.5480  11.00000  0.05    0.38
Q4    1   0.1063  0.6241  0.3251  11.00000  0.05    0.35
Q5    1   0.1104  0.3928  0.4622  11.00000  0.05    0.30
Q6    1   0.1603  0.5283  0.5138  11.00000  0.05    0.28
Q7    1   0.1674  0.6247  0.3655  11.00000  0.05    0.25
Q8    1   0.0903  0.1283  0.7637  11.00000  0.05    0.24
Q9    1   0.0524  0.1232  0.6394  11.00000  0.05    0.24
Q10   1   0.2386  0.1387  0.6162  11.00000  0.05    0.23
;
