# Supplementary material for: Crystal structure and Hirshfeld surface analysis of 2,4-di­amino-6-methyl-1,3,5-triazin-1-ium tri­chloro­acetate monohydrate
Source: Acta Crystallogr E Crystallogr Commun. 2018 Jun 12;74(Pt 7):944–8. doi: 10.1107/S2056989018008307 (PMC6038629; doi:10.1107/S2056989018008307)
Supplement: Supplementary file 2 [file e-74-00944-Isup2.hkl]

# 
# h,k,l, Fc-squared, Fo-squared, sigma(Fo-squared) and status flag 
# 
data_I
_shelx_title ' SIR92 run in space group C 2/c' 
_shelx_refln_list_code          4 
_shelx_F_calc_maximum      558.99 
_exptl_crystal_F_000      1248.00 
_reflns_d_resolution_high  0.7494 
 
loop_ 
 _symmetry_equiv_pos_as_xyz 
 'x, y, z' 
 '-x, y, -z+1/2' 
 'x+1/2, y+1/2, z' 
 '-x+1/2, y+1/2, -z+1/2' 
 '-x, -y, -z' 
 'x, -y, z-1/2' 
 '-x+1/2, -y+1/2, -z' 
 'x+1/2, -y+1/2, z-1/2' 
 
_cell_length_a    21.7056 
_cell_length_b    11.9074 
_cell_length_c    10.9562 
_cell_angle_alpha  90.000 
_cell_angle_beta  119.084 
_cell_angle_gamma  90.000 
 
_shelx_F_squared_multiplier     1.000 
 
loop_ 
 _refln_index_h 
 _refln_index_k 
 _refln_index_l 
 _refln_F_squared_calc 
 _refln_F_squared_meas 
 _refln_F_squared_sigma 
 _refln_observed_status 
   4   0   0    37256.63    37068.57    559.56 o 
   6   0   0    19564.26    20343.43    311.94 o 
   8   0   0     4214.91     3712.84     66.71 o 
  10   0   0      100.83      141.65     15.46 o 
  12   0   0       13.62       28.11     23.42 o 
  14   0   0    12401.06    11255.16    231.84 o 
  16   0   0     1532.76     1638.04     55.21 o 
  18   0   0     1509.17     1350.54     51.86 o 
  20   0   0      890.59      815.55     41.96 o 
  22   0   0      277.93      227.74     29.75 o 
  24   0   0     1057.96      997.69     54.65 o 
   3   1   0    16065.32    17220.93    171.45 o 
   5   1   0     8218.35     8862.83     98.80 o 
   7   1   0     7962.13     8125.54     92.86 o 
   9   1   0     3529.99     3980.87     65.17 o 
  11   1   0     5643.09     5653.69     86.65 o 
  13   1   0     3062.01     2719.38     50.35 o 
  15   1   0     1118.76     1068.51     29.25 o 
  17   1   0        7.17       21.40      9.70 o 
  19   1   0       82.66       51.77     11.63 o 
  21   1   0      250.01      270.50     21.36 o 
  23   1   0       21.79       32.52     13.20 o 
  25   1   0       46.56       56.58     15.97 o 
   0   2   0    20689.64    18865.05    587.85 o 
   2   2   0     3520.88     3544.35     35.05 o 
   4   2   0     4012.11     4025.56     40.94 o 
   6   2   0     1261.78     1533.66     20.52 o 
   8   2   0     2204.76     2201.48     30.98 o 
  10   2   0        1.30       36.44     22.69 o 
  12   2   0     1202.47     1252.44     27.16 o 
  14   2   0     1191.35     1221.32     27.30 o 
  16   2   0       16.19       21.18      9.14 o 
  18   2   0      162.48      132.92     20.28 o 
  20   2   0        4.80        9.87     10.47 o 
  22   2   0        1.23      -10.32     10.32 o 
  24   2   0       12.10       11.74     13.49 o 
   1   3   0    47790.04    50371.93    434.96 o 
   3   3   0     9169.98     8424.97     81.13 o 
   5   3   0     7370.02     7336.28     67.87 o 
   7   3   0     3435.09     3260.23     38.91 o 
   9   3   0        0.64       23.93      5.94 o 
  11   3   0       34.47       24.98      7.31 o 
  13   3   0     2670.36     2414.17     46.36 o 
  15   3   0      645.67      675.54     21.15 o 
  17   3   0       23.36        2.52     10.06 o 
  19   3   0      285.33      322.62     22.13 o 
  21   3   0      367.05      374.78     24.91 o 
  23   3   0       86.02      102.83     17.34 o 
   0   4   0   312467.19   303069.47   5273.63 o 
   2   4   0    22427.09    21816.94    218.31 o 
   4   4   0     8529.49     8324.72     81.52 o 
   6   4   0    12794.49    13075.88    134.78 o 
   8   4   0     4376.63     3702.04     59.24 o 
  10   4   0       15.93       10.53      5.94 o 
  12   4   0     3416.34     3307.61     58.05 o 
  14   4   0     4405.55     4173.86     71.75 o 
  16   4   0       96.95      108.96     12.83 o 
  18   4   0      365.44      364.06     22.60 o 
  20   4   0      323.29      326.73     23.34 o 
  22   4   0       90.59      107.68     17.42 o 
  24   4   0     1097.76     1111.73     56.80 o 
   1   5   0     3514.85     3533.80     48.88 o 
   3   5   0      589.85      677.00     15.44 o 
   5   5   0     4032.02     4083.89     55.37 o 
   7   5   0     5594.65     5501.81     72.45 o 
   9   5   0      286.26      245.49     13.03 o 
  11   5   0      191.82      177.90     10.96 o 
  13   5   0     3213.33     2955.17     55.45 o 
  15   5   0       41.27       44.19      9.92 o 
  17   5   0       52.17       43.58     13.74 o 
  19   5   0        2.21        3.53     11.72 o 
  21   5   0       87.98       83.05     16.21 o 
  23   5   0        5.72       -6.58     12.93 o 
   0   6   0      830.97      630.86     34.35 o 
   2   6   0       36.55       34.01      9.75 o 
   4   6   0     3086.45     3266.07     52.98 o 
   6   6   0     3707.09     3990.72     55.97 o 
   8   6   0      790.44      824.20     18.93 o 
  10   6   0       98.14       60.90      9.48 o 
  12   6   0       17.35       26.46      9.17 o 
  14   6   0     1410.31     1432.39     30.48 o 
  16   6   0      402.22      464.63     18.84 o 
  18   6   0       43.74       78.05     12.67 o 
  20   6   0        6.69       37.94     13.92 o 
  22   6   0        8.51        7.53     13.20 o 
   1   7   0    19704.98    20250.79    390.86 o 
   3   7   0     1355.48     1240.13     39.75 o 
   5   7   0       16.32       17.29      5.89 o 
   7   7   0     1181.42     1116.12     23.58 o 
   9   7   0       19.28        4.39      7.37 o 
  11   7   0      111.52      152.90     13.61 o 
  13   7   0       10.44       19.82     10.06 o 
  15   7   0      541.63      529.80     23.89 o 
  17   7   0      198.36      229.95     18.34 o 
  19   7   0      205.37      234.52     19.27 o 
  21   7   0      193.05      222.27     22.13 o 
   0   8   0    27036.82    27582.77    746.41 o 
   2   8   0     5316.39     5034.87    113.71 o 
   4   8   0      694.30      698.63     31.96 o 
   6   8   0     3065.01     3105.52     48.24 o 
   8   8   0      964.17      826.09     21.71 o 
  10   8   0      311.13      330.17     19.09 o 
  12   8   0     1110.22     1107.40     30.48 o 
  14   8   0      493.46      540.40     23.46 o 
  16   8   0       99.56       88.71     13.80 o 
  18   8   0      204.08      237.88     19.32 o 
  20   8   0       45.09       45.10     24.70 o 
   1   9   0     1641.64     1614.49     65.58 o 
   3   9   0       78.22       48.77     15.62 o 
   5   9   0      868.41      944.00     38.60 o 
   7   9   0     2071.80     1902.67     35.60 o 
   9   9   0      688.39      642.68     19.94 o 
  11   9   0      566.52      568.95     29.75 o 
  13   9   0      216.91      239.55     18.31 o 
  15   9   0        0.68       -2.62     10.47 o 
  17   9   0      148.61      101.24     32.46 o 
  19   9   0        0.00       -7.95     13.74 o 
   0  10   0      141.67      146.78     28.11 o 
   2  10   0      128.94      112.04     18.67 o 
   4  10   0     1123.45     1186.17     45.23 o 
   6  10   0     1676.44     1603.43     41.31 o 
   8  10   0       47.32       13.40      8.25 o 
  10  10   0       46.43       70.80      9.75 o 
  12  10   0      354.79      353.57     23.89 o 
  14  10   0       14.75        0.42     12.50 o 
  16  10   0      128.53      156.08     18.54 o 
  18  10   0       14.71       31.44     19.83 o 
   1  11   0     4907.44     4389.00    109.30 o 
   3  11   0        0.54       -7.81     20.30 o 
   5  11   0      381.59      340.66     29.75 o 
   7  11   0       77.35      124.12     14.53 o 
   9  11   0       36.82       11.45      9.72 o 
  11  11   0      124.77      101.49     16.77 o 
  13  11   0       87.79       65.36     17.36 o 
  15  11   0      231.96      189.02     21.19 o 
  17  11   0      174.41      203.83     26.70 o 
   0  12   0     2925.72     2979.39    121.80 o 
   2  12   0      255.69      370.02     32.90 o 
   4  12   0       11.12      -10.09     14.23 o 
   6  12   0      451.67      539.61     33.28 o 
   8  12   0        8.66       -7.14      9.09 o 
  10  12   0      101.21      103.61     43.72 o 
  12  12   0       18.57       32.79     19.87 o 
  14  12   0      169.64      179.01     22.66 o 
  16  12   0        3.98       25.52     16.77 o 
   1  13   0      508.62      529.52     38.60 o 
   3  13   0        6.28       -0.21     16.45 o 
   5  13   0       17.49       40.97     18.67 o 
   7  13   0      418.06      429.72     45.28 o 
   9  13   0        8.07        5.51     18.67 o 
  11  13   0       55.61       84.32     24.29 o 
  13  13   0        2.16       -4.16     37.48 o 
   0  14   0       17.16       -3.12     24.98 o 
   2  14   0       12.64       17.45     21.86 o 
   4  14   0      207.04      221.74     30.92 o 
   6  14   0      482.22      511.60     41.78 o 
   8  14   0       40.24       26.03     19.51 o 
  10  14   0       76.32       74.99     35.92 o 
   1  15   0     1357.54     1133.22     64.02 o 
   3  15   0        0.53      -16.45     16.45 o 
   5  15   0      222.98      181.14     29.75 o 
   7  15   0        1.90        9.37     18.67 o 
 -25   1   1      400.48      403.71     27.63 o 
 -23   1   1       58.73       72.03     15.18 o 
 -21   1   1        9.56        4.12     10.08 o 
 -19   1   1       78.51       58.46     12.04 o 
 -17   1   1     2702.57     2790.32     55.42 o 
 -15   1   1      129.02      114.24     10.55 o 
 -13   1   1      630.98      582.84     16.76 o 
 -11   1   1    11082.25    10442.40    137.31 o 
  -9   1   1      213.79      256.22      8.67 o 
  -7   1   1    14450.95    14119.05    143.67 o 
  -5   1   1     1711.50     1689.83     18.77 o 
  -3   1   1     6024.90     5010.65     87.94 o 
   1   1   1     1918.48     1412.15     41.85 o 
   3   1   1     1297.10      966.05     14.02 o 
   5   1   1     5530.33     5986.96     69.69 o 
   7   1   1     3413.29     4002.25     46.70 o 
   9   1   1     1907.29     2233.69     40.60 o 
  11   1   1      711.41      761.52     21.86 o 
  13   1   1     2594.74     2626.96     55.90 o 
  15   1   1     3678.60     3310.37     62.46 o 
  17   1   1      181.94      190.71     17.18 o 
  19   1   1      985.85      977.79     32.74 o 
  21   1   1       11.71        3.53     11.27 o 
  23   1   1        2.73        9.84     14.42 o 
 -26   2   1      329.19      368.25     40.81 o 
 -24   2   1      551.24      555.79     31.17 o 
 -22   2   1       16.93       31.23     12.49 o 
 -20   2   1      655.82      626.24     26.13 o 
 -18   2   1    12931.00    12473.69    184.13 o 
 -16   2   1    20468.48    19806.88    247.16 o 
 -14   2   1      538.45      478.14     16.16 o 
 -12   2   1    20583.03    20292.30    276.77 o 
 -10   2   1     2908.32     3252.38     43.54 o 
  -8   2   1      196.13       72.21      8.04 o 
  -6   2   1    28685.84    29822.69    278.24 o 
  -4   2   1     2488.73     3010.42     33.05 o 
  -2   2   1    10365.15    10918.69    118.14 o 
   0   2   1      696.46      822.43      9.94 o 
   2   2   1    19445.69    20386.00    168.73 o 
   4   2   1       85.41       85.78      4.70 o 
   6   2   1      576.36      417.84     10.20 o 
   8   2   1     7684.81     8993.04    148.34 o 
  10   2   1    14869.67    14264.50    199.48 o 
  12   2   1     1103.93     1031.93     27.29 o 
  14   2   1     2829.54     2671.65     53.06 o 
  16   2   1      161.03      156.29     15.18 o 
  18   2   1     2361.91     2258.05     51.53 o 
  20   2   1     1401.23     1337.72     39.75 o 
  22   2   1      458.49      500.38     29.97 o 
  24   2   1      398.88      333.77     41.02 o 
 -25   3   1      781.89      865.43     36.29 o 
 -23   3   1       12.85       21.24     12.83 o 
 -21   3   1      332.71      376.86     24.17 o 
 -19   3   1       67.81       46.14     12.34 o 
 -17   3   1      169.53      180.17     16.34 o 
 -15   3   1       10.57       18.44      9.92 o 
 -13   3   1     2862.99     2679.48     49.17 o 
 -11   3   1    13907.14    13584.92    189.31 o 
  -9   3   1     1037.97      982.01     18.83 o 
  -7   3   1    14181.76    14151.25    135.80 o 
  -5   3   1      674.74      615.37     10.77 o 
  -3   3   1     9873.71     9724.57     99.12 o 
  -1   3   1     6996.45     6869.28     70.97 o 
   1   3   1     6540.87     6641.85     64.72 o 
   3   3   1     9527.90     9355.75     89.77 o 
   5   3   1      973.35     1089.10     14.80 o 
   7   3   1     4508.15     4398.14     66.69 o 
   9   3   1        4.61       -2.01      5.30 o 
  11   3   1      151.33      106.36     10.32 o 
  13   3   1     4624.26     4471.85     66.91 o 
  15   3   1     3991.06     3804.91     61.94 o 
  17   3   1      351.72      369.99     23.34 o 
  19   3   1     1268.91     1281.39     73.03 o 
  21   3   1       34.27       22.10     17.13 o 
  23   3   1       32.54       41.55     15.07 o 
 -24   4   1       24.47       10.10     13.20 o 
 -22   4   1       53.23       58.60     14.26 o 
 -20   4   1       36.30       23.83     11.91 o 
 -18   4   1        2.87       -7.98      9.70 o 
 -16   4   1       93.11       75.77     11.69 o 
 -14   4   1       77.03       69.80     10.82 o 
 -12   4   1     2388.86     2575.94     47.18 o 
 -10   4   1     2051.19     2234.04     40.55 o 
  -8   4   1    16976.25    17209.50    209.21 o 
  -6   4   1       93.29       69.87      4.70 o 
  -4   4   1     4819.78     4242.63     47.37 o 
  -2   4   1      184.96      174.60      7.45 o 
   0   4   1     1635.38     1772.90     22.43 o 
   2   4   1     3842.98     4200.05     46.66 o 
   4   4   1       20.38       20.72      3.42 o 
   6   4   1     1317.17     1144.42     20.35 o 
   8   4   1      816.58      852.98     18.07 o 
  10   4   1      628.65      592.07     15.40 o 
  12   4   1      584.50      506.10     34.26 o 
  14   4   1     5333.36     5382.86     88.50 o 
  16   4   1       96.44       85.60     11.07 o 
  18   4   1      223.10      224.90     19.39 o 
  20   4   1       69.57       68.49     15.07 o 
  22   4   1        1.25      -10.76     10.76 o 
 -23   5   1      117.12      136.84     18.99 o 
 -21   5   1      122.36      148.00     17.53 o 
 -19   5   1      145.08      142.24     19.83 o 
 -17   5   1     6574.28     6541.39    125.01 o 
 -15   5   1      104.18       83.03     11.63 o 
 -13   5   1        0.28       -5.21      7.66 o 
 -11   5   1      285.57      215.28     16.77 o 
  -9   5   1     1405.40     1460.35     26.45 o 
  -7   5   1      234.34      225.18     12.28 o 
  -5   5   1      735.12      555.61     12.51 o 
  -3   5   1      477.15      677.68     19.36 o 
  -1   5   1      696.66      752.25     14.67 o 
   1   5   1       17.81        5.00      4.19 o 
   3   5   1     5953.62     6612.92     85.30 o 
   5   5   1     7547.89     7612.87     96.50 o 
   7   5   1      301.11      395.35     14.62 o 
   9   5   1     1557.60     1788.59     32.52 o 
  11   5   1     8038.94     7853.03    103.63 o 
  13   5   1        7.98       10.76      7.73 o 
  15   5   1      339.42      287.50     14.65 o 
  17   5   1       87.14      106.44     11.60 o 
  19   5   1      285.73      277.11     27.05 o 
  21   5   1      143.83      136.44     18.64 o 
  23   5   1      105.22       59.62     31.23 o 
 -24   6   1       60.79       78.31     18.22 o 
 -22   6   1      230.86      240.19     22.51 o 
 -20   6   1      953.70      904.53     56.22 o 
 -18   6   1     6306.35     6324.70    124.39 o 
 -16   6   1     5505.94     5467.93     90.54 o 
 -14   6   1        0.20        8.58      9.17 o 
 -12   6   1     5200.37     5106.56     81.88 o 
 -10   6   1      583.86      589.79     17.54 o 
  -8   6   1     1568.61     1775.43     31.03 o 
  -6   6   1    12026.57    12598.16    168.58 o 
  -4   6   1     4629.25     4736.07     88.69 o 
  -2   6   1     1983.95     2123.30     43.20 o 
   0   6   1     9788.66    10385.41    206.47 o 
   2   6   1      159.65      117.94     11.95 o 
   4   6   1      318.02      268.69     20.74 o 
   6   6   1      823.97      790.35     20.01 o 
   8   6   1     5444.36     5521.02     85.28 o 
  10   6   1     1246.10     1242.57     29.54 o 
  12   6   1     1844.30     1855.06     34.31 o 
  14   6   1       52.35       50.03      8.45 o 
  16   6   1        3.76        2.13      9.17 o 
  18   6   1     1074.26     1102.88     36.29 o 
  20   6   1      260.78      274.01     26.60 o 
  22   6   1      693.39      796.24     76.18 o 
 -23   7   1        4.40       -0.66     13.92 o 
 -21   7   1      286.40      347.80     25.12 o 
 -19   7   1      721.99      720.34     28.26 o 
 -17   7   1      212.23      232.11     18.31 o 
 -15   7   1      284.80      285.54     18.68 o 
 -13   7   1     1706.84     1624.04     37.98 o 
 -11   7   1     2555.88     2381.72     40.76 o 
  -9   7   1      159.59      178.92     11.48 o 
  -7   7   1     1617.18     1501.93     28.21 o 
  -5   7   1     2395.05     2525.16     51.67 o 
  -3   7   1     2194.28     2258.75     47.46 o 
  -1   7   1       48.24       85.15     14.05 o 
   1   7   1     2045.24     1990.97     53.00 o 
   3   7   1       68.74       90.15     11.33 o 
   5   7   1      980.86     1084.72     24.46 o 
   7   7   1      310.88      339.87     16.74 o 
   9   7   1     1582.78     1461.52     33.31 o 
  11   7   1     1246.72     1371.72     33.37 o 
  13   7   1      493.31      432.77     20.45 o 
  15   7   1      536.81      443.12     22.56 o 
  17   7   1        0.52        6.65     13.15 o 
  19   7   1      590.16      622.22     43.60 o 
  21   7   1       40.37       30.66     14.77 o 
 -22   8   1        4.83       -6.09     16.03 o 
 -20   8   1      117.35      119.16     16.81 o 
 -18   8   1      133.30      162.72     17.79 o 
 -16   8   1      917.06      907.42     36.96 o 
 -14   8   1       34.74       39.35     11.63 o 
 -12   8   1     2676.26     2706.46     46.73 o 
 -10   8   1      745.51      781.94     21.93 o 
  -8   8   1     3425.46     3242.98     50.68 o 
  -6   8   1     2184.39     2105.10     48.06 o 
  -4   8   1      558.14      520.27     24.59 o 
  -2   8   1     2365.38     2340.12     62.91 o 
   0   8   1      233.89      229.02     20.89 o 
   2   8   1      235.48      257.89     22.08 o 
   4   8   1       50.09       42.72      7.08 o 
   6   8   1      342.94      365.40     15.32 o 
   8   8   1       26.03        7.38      8.48 o 
  10   8   1        1.17       -0.71     14.42 o 
  12   8   1       44.81       38.48     11.27 o 
  14   8   1      968.68      982.35     37.37 o 
  16   8   1      908.16      888.99     30.42 o 
  18   8   1      152.61      184.44     23.44 o 
  20   8   1        3.37       -2.60     14.20 o 
 -21   9   1      109.86       90.19     20.98 o 
 -19   9   1      253.46      232.00     21.46 o 
 -17   9   1     1292.55     1224.94     37.43 o 
 -15   9   1      397.11      437.31     23.82 o 
 -13   9   1        8.55        5.44      9.70 o 
 -11   9   1      217.92      188.70     13.45 o 
  -9   9   1      647.49      681.64     20.52 o 
  -7   9   1      217.94      230.01     14.91 o 
  -5   9   1      188.56      194.35     17.36 o 
  -3   9   1        3.15       -7.81     11.04 o 
  -1   9   1      221.18      236.05     22.08 o 
   1   9   1       16.41        7.81     13.25 o 
   3   9   1      506.68      404.46     28.45 o 
   5   9   1     1324.94     1268.24     29.15 o 
   7   9   1      133.09      109.04     10.80 o 
   9   9   1     1798.20     1920.21     51.00 o 
  11   9   1     1011.36     1080.73     31.09 o 
  13   9   1      179.69      216.95     18.09 o 
  15   9   1        7.52       -4.84     10.98 o 
  17   9   1       16.68        7.25     15.55 o 
  19   9   1       38.25       58.07     18.58 o 
 -20  10   1       40.48       53.60     19.17 o 
 -18  10   1     2401.54     2578.02     58.99 o 
 -16  10   1     1859.19     2016.29     49.34 o 
 -14  10   1      269.40      239.28     19.87 o 
 -12  10   1      227.68      254.67     15.90 o 
 -10  10   1       37.23       53.39      9.36 o 
  -8  10   1      302.92      290.87     17.15 o 
  -6  10   1      860.75      963.10     68.71 o 
  -4  10   1      815.86      864.94     71.83 o 
  -2  10   1     2376.20     2473.65     70.67 o 
   0  10   1     3133.13     3119.54     82.79 o 
   2  10   1      647.89      735.52     45.28 o 
   4  10   1      450.49      422.02     19.68 o 
   6  10   1      780.17      757.38     26.45 o 
   8  10   1      375.56      370.09     25.11 o 
  10  10   1      230.33      148.99     18.58 o 
  12  10   1      260.89      322.51     26.40 o 
  14  10   1       20.25        0.41     13.15 o 
  16  10   1       71.61       73.44     19.17 o 
  18  10   1      257.85      299.36     30.01 o 
 -19  11   1      200.74      262.26     41.94 o 
 -17  11   1      241.23      276.45     22.80 o 
 -15  11   1        2.48       -8.40     12.34 o 
 -13  11   1      760.60      738.38     28.73 o 
 -11  11   1        4.30       -9.17      9.17 o 
  -9  11   1      179.90      185.93     15.21 o 
  -7  11   1      121.15      126.15     13.95 o 
  -5  11   1      242.08      289.09     28.71 o 
  -3  11   1       20.77       30.81     16.45 o 
  -1  11   1       18.85        7.81     13.25 o 
   1  11   1        0.04       -1.56     13.25 o 
   3  11   1      318.91      258.97     26.23 o 
   5  11   1      135.20      133.03     12.94 o 
   7  11   1        1.91       -8.10      8.10 o 
   9  11   1      416.72      329.07     25.11 o 
  11  11   1       30.34       23.49     13.54 o 
  13  11   1      357.57      360.27     29.30 o 
  15  11   1       21.47        7.29     14.42 o 
  17  11   1        3.56       15.13     16.55 o 
 -16  12   1      191.73      159.62     20.21 o 
 -14  12   1      407.49      374.86     29.41 o 
 -12  12   1      409.53      428.09     37.35 o 
 -10  12   1       65.08       62.91     14.83 o 
  -8  12   1      399.68      408.49     24.56 o 
  -6  12   1      549.03      549.18     36.39 o 
  -4  12   1      284.36      284.33     28.71 o 
  -2  12   1      253.28      307.62     28.71 o 
   0  12   1      409.77      427.86     33.12 o 
   2  12   1      110.11       99.68     20.89 o 
   4  12   1      394.93      429.19     26.81 o 
   6  12   1       23.46        5.00     18.74 o 
   8  12   1        4.74       11.13     17.26 o 
  10  12   1       65.90       81.36     21.75 o 
  12  12   1       83.10       71.61     17.36 o 
  14  12   1      554.94      596.31     38.87 o 
 -15  13   1       13.33       -0.55     35.92 o 
 -13  13   1      186.33      181.42     29.75 o 
 -11  13   1        0.96       11.91     17.26 o 
  -9  13   1      145.89      166.79     27.54 o 
  -7  13   1      321.63      337.18     23.85 o 
  -5  13   1       12.04      -14.23     14.23 o 
  -3  13   1       47.21        3.12     15.46 o 
  -1  13   1       19.35       35.92     17.67 o 
   1  13   1      644.67      502.41     38.60 o 
   3  13   1       23.76       29.50     19.51 o 
   5  13   1      268.75      288.60     31.96 o 
   7  13   1       32.90       31.23     18.67 o 
   9  13   1      603.02      709.61     44.17 o 
  11  13   1      523.73      497.65     92.13 o 
  13  13   1        0.35       15.27     19.51 o 
 -12  14   1       21.51      -10.93     17.67 o 
 -10  14   1       41.06       45.28     22.08 o 
  -8  14   1       29.15       24.82     20.89 o 
  -6  14   1       30.48       46.25     23.11 o 
  -4  14   1      375.86      529.47     41.96 o 
  -2  14   1      155.98      162.40     27.54 o 
   0  14   1      268.80      265.46     31.96 o 
   2  14   1      141.51      149.68     25.32 o 
   4  14   1        2.06      -16.20     42.16 o 
   6  14   1      126.01      207.20     37.48 o 
   8  14   1       67.10       24.98     19.87 o 
  10  14   1       25.18       79.64     26.50 o 
  -7  15   1        0.02        3.82     19.51 o 
  -5  15   1       96.88      111.13     34.35 o 
  -3  15   1        1.38      -12.91     16.45 o 
  -1  15   1        2.87        7.98     19.51 o 
   1  15   1       42.53       40.60     22.08 o 
   3  15   1       21.71       -7.81     37.48 o 
   5  15   1       23.86       57.26     23.11 o 
   7  15   1       77.08      101.60     26.23 o 
 -26   0   2      157.13      155.90     27.54 o 
 -24   0   2       33.64       10.93     17.67 o 
 -22   0   2     3021.41     2913.83     87.21 o 
 -20   0   2     2351.21     2161.70     68.46 o 
 -18   0   2      341.40      325.88     26.50 o 
 -16   0   2     1361.53     1414.62     37.86 o 
 -14   0   2     1215.42     1256.41     33.62 o 
 -12   0   2      689.21      551.89     18.48 o 
 -10   0   2    20802.14    21342.67    286.53 o 
  -8   0   2     6599.04     6954.82     97.20 o 
  -6   0   2    31714.45    35533.07    416.47 o 
  -4   0   2    24232.55    24722.39    415.09 o 
   0   0   2    24848.20    25303.96    330.65 o 
   2   0   2    20604.74    21374.54    250.20 o 
   4   0   2    88717.88    87222.30   1318.58 o 
   6   0   2    50731.66    49734.79   1639.60 o 
   8   0   2    15200.30    16007.30    311.37 o 
  10   0   2     1355.05     1399.03     45.28 o 
  12   0   2      229.59      299.02     32.79 o 
  14   0   2      716.29      620.66     51.53 o 
  16   0   2     6662.81     6094.46    218.61 o 
  18   0   2       55.27       81.20     19.87 o 
  20   0   2      306.40      240.17     29.75 o 
  22   0   2     1347.48     1507.49    104.62 o 
 -25   1   2      138.28      112.52     17.58 o 
 -23   1   2      240.78      244.59     20.66 o 
 -21   1   2        5.67       -7.54      9.17 o 
 -19   1   2      667.38      657.44     24.91 o 
 -17   1   2     1554.81     1418.91     34.30 o 
 -15   1   2       10.64       12.07      6.31 o 
 -13   1   2      598.86      674.59     17.28 o 
 -11   1   2     5333.96     4718.40     54.13 o 
  -9   1   2     5803.73     6743.11     72.34 o 
  -7   1   2    27723.96    27887.59    260.02 o 
  -5   1   2       16.80        3.36      1.36 o 
  -3   1   2    51693.80    51440.95    660.44 o 
  -1   1   2      545.98      586.83      7.82 o 
   1   1   2    12125.24    11847.43    110.51 o 
   3   1   2    60071.79    62469.98    614.09 o 
   5   1   2    20789.29    22834.66    230.12 o 
   7   1   2     9827.62     9748.93    138.19 o 
   9   1   2       22.74        9.37      6.25 o 
  11   1   2       15.11       17.18      7.81 o 
  13   1   2      289.15      312.23     18.74 o 
  15   1   2        0.59        8.09      8.48 o 
  17   1   2     1548.36     1548.45     41.36 o 
  19   1   2       36.86       14.70     11.51 o 
  21   1   2      348.53      413.25     27.98 o 
  23   1   2        0.61       -8.04     12.34 o 
 -26   2   2        1.11       12.86     13.20 o 
 -24   2   2       63.45       53.19     14.40 o 
 -22   2   2        2.89        8.60     11.08 o 
 -20   2   2      161.68      164.35     15.97 o 
 -18   2   2       24.75        4.97      8.48 o 
 -16   2   2       21.92       30.54      7.73 o 
 -14   2   2        4.83       10.18      6.04 o 
 -12   2   2       26.04       26.48      6.04 o 
 -10   2   2      893.37      728.32     14.62 o 
  -8   2   2     6409.71     6942.32     69.41 o 
  -6   2   2     2380.01     2472.09     28.49 o 
  -4   2   2     1319.03     1489.27     18.89 o 
  -2   2   2     6427.96     6207.55     61.09 o 
   0   2   2        1.53       -1.93      1.93 o 
   2   2   2     6558.98     7098.02     68.68 o 
   4   2   2     1608.84     1805.12     23.22 o 
   6   2   2     5524.62     5607.80     83.53 o 
   8   2   2       80.67       45.88      7.81 o 
  10   2   2        6.64        4.96      7.31 o 
  12   2   2        0.10       13.09      8.89 o 
  14   2   2      146.16      150.63     14.77 o 
  16   2   2       58.87       50.48     15.92 o 
  18   2   2      127.87      165.57     17.53 o 
  20   2   2       54.73       43.61     13.97 o 
  22   2   2       93.89      100.85     18.64 o 
 -25   3   2      156.09      153.42     23.44 o 
 -23   3   2       47.54       39.37     13.61 o 
 -21   3   2        9.71       12.91     11.63 o 
 -19   3   2      538.69      548.57     31.24 o 
 -17   3   2      576.80      587.32     23.00 o 
 -15   3   2      165.26      180.30     13.61 o 
 -13   3   2     1406.49     1288.66     29.25 o 
 -11   3   2        2.77        6.05      5.20 o 
  -9   3   2      112.39      147.60      7.08 o 
  -7   3   2    25504.83    25073.31    251.55 o 
  -5   3   2    10106.14     9787.49    109.00 o 
  -3   3   2     1543.00     1527.05     18.89 o 
  -1   3   2     8665.86     9803.12    102.25 o 
   1   3   2    11898.94    11125.51    105.82 o 
   3   3   2     3290.98     2906.57     31.33 o 
   5   3   2     5220.46     5672.52     81.93 o 
   7   3   2       68.00       80.26      8.75 o 
   9   3   2     2674.47     2090.85     38.09 o 
  11   3   2        1.52       -2.73      6.47 o 
  13   3   2     1754.27     1722.54     35.07 o 
  15   3   2      246.57      230.12     15.74 o 
  17   3   2       83.26       86.17     14.05 o 
  19   3   2       76.87       87.37     15.38 o 
  21   3   2        2.46        3.52     12.34 o 
 -26   4   2       73.12       54.13     16.12 o 
 -24   4   2       19.07        7.00     12.04 o 
 -22   4   2     2417.67     2252.30     53.86 o 
 -20   4   2     1993.62     1985.90     47.18 o 
 -18   4   2      841.97      825.68     31.22 o 
 -16   4   2      666.35      676.84     22.93 o 
 -14   4   2      579.11      608.22     20.21 o 
 -12   4   2      590.97      442.34     15.97 o 
 -10   4   2     7824.24     7807.85    101.11 o 
  -8   4   2      152.41      235.85      9.07 o 
  -6   4   2        1.75       44.38      5.10 o 
  -4   4   2     1561.37     1650.26     23.35 o 
  -2   4   2     1366.47     1509.77     29.10 o 
   0   4   2     5745.88     6035.66     64.91 o 
   2   4   2    11627.24    11059.44    114.27 o 
   4   4   2    22249.41    23092.70    275.94 o 
   6   4   2     5126.06     4817.30     63.60 o 
   8   4   2    14555.32    14677.12    179.51 o 
  10   4   2     3650.55     3616.70     52.75 o 
  12   4   2     1101.51     1211.08     25.01 o 
  14   4   2     1174.33     1195.89     24.20 o 
  16   4   2     2663.55     2624.60     46.99 o 
  18   4   2        3.55       16.66     11.63 o 
  20   4   2      135.28      182.91     20.21 o 
  22   4   2      246.43      292.83     25.27 o 
 -25   5   2       86.00       53.93     15.50 o 
 -23   5   2      186.74      162.20     29.24 o 
 -21   5   2      178.64      220.91     19.87 o 
 -19   5   2     1134.32     1103.45     38.44 o 
 -17   5   2      595.70      594.06     26.93 o 
 -15   5   2     1066.98     1068.83     29.12 o 
 -13   5   2     1761.28     1744.95     43.85 o 
 -11   5   2     3032.39     3000.30     51.87 o 
  -9   5   2      549.53      560.77     18.48 o 
  -7   5   2     8910.34     8829.63     94.58 o 
  -5   5   2     1816.71     1589.98     26.54 o 
  -3   5   2     4612.27     4955.92     89.98 o 
  -1   5   2      183.33      258.97     11.27 o 
   1   5   2     4500.58     4489.81     59.20 o 
   3   5   2    22508.29    22154.87    298.95 o 
   5   5   2     3104.58     3449.21     88.75 o 
   7   5   2     9081.87     9301.99    117.41 o 
   9   5   2     1547.85     1379.69     26.24 o 
  11   5   2      149.69      213.56     12.15 o 
  13   5   2      862.62      862.18     21.73 o 
  15   5   2      157.28      161.71     12.32 o 
  17   5   2      829.35      828.64     31.60 o 
  19   5   2      176.47      186.97     19.79 o 
  21   5   2       12.20       10.26     13.92 o 
 -24   6   2      179.52      179.91     21.36 o 
 -22   6   2      150.75      193.42     20.56 o 
 -20   6   2      609.88      622.27     31.22 o 
 -18   6   2      340.13      353.09     26.54 o 
 -16   6   2      296.50      291.94     22.19 o 
 -14   6   2       66.22       94.18     13.74 o 
 -12   6   2      238.60      196.53     11.95 o 
 -10   6   2      947.89      858.10     20.84 o 
  -8   6   2     4534.07     4402.51     61.93 o 
  -6   6   2     1149.54     1216.05     30.01 o 
  -4   6   2       21.53       27.78      6.55 o 
  -2   6   2     6547.37     6518.07    124.86 o 
   0   6   2     1463.36     1507.93     41.47 o 
   2   6   2    12425.01    12276.18    169.18 o 
   4   6   2     1771.15     1678.60     39.67 o 
   6   6   2     2695.45     2815.80     59.50 o 
   8   6   2      733.96      796.66     22.86 o 
  10   6   2      525.23      459.08     18.00 o 
  12   6   2      625.21      685.85     19.42 o 
  14   6   2       51.27       58.89     10.80 o 
  16   6   2        1.49       -0.99     11.92 o 
  18   6   2      125.44      130.88     17.91 o 
  20   6   2      172.06      177.93     21.04 o 
 -23   7   2       29.58       18.88     12.22 o 
 -21   7   2      174.06      202.06     26.77 o 
 -19   7   2       27.14       43.90     12.83 o 
 -17   7   2      173.19      196.85     17.16 o 
 -15   7   2       57.15       64.62     15.15 o 
 -13   7   2      172.00      174.64     12.72 o 
 -11   7   2      916.11      894.42     22.55 o 
  -9   7   2      108.76      143.26     10.31 o 
  -7   7   2     1863.23     1795.76     41.47 o 
  -5   7   2     2927.34     2951.48     58.28 o 
  -3   7   2     2205.41     1955.33     43.20 o 
  -1   7   2        9.21       42.84     11.04 o 
   1   7   2     1194.81     1178.73     31.82 o 
   3   7   2     1028.04     1149.50     24.26 o 
   5   7   2     1277.78     1400.54     37.23 o 
   7   7   2      664.04      603.97     25.24 o 
   9   7   2        5.85        8.59     10.10 o 
  11   7   2       66.11       67.47     11.08 o 
  13   7   2      224.89      248.73     17.42 o 
  15   7   2       42.31       39.96     16.04 o 
  17   7   2      100.22      122.39     19.83 o 
  19   7   2        1.98      -10.30     12.34 o 
 -22   8   2      327.61      340.39     27.50 o 
 -20   8   2     1409.52     1490.26     41.92 o 
 -18   8   2       22.49       28.57     11.91 o 
 -16   8   2     2034.98     2014.24     45.84 o 
 -14   8   2      315.04      338.42     16.94 o 
 -12   8   2      117.74      126.08     13.63 o 
 -10   8   2     1007.23      918.14     23.58 o 
  -8   8   2     1424.87     1362.11     38.18 o 
  -6   8   2      147.80       86.15     12.85 o 
  -4   8   2     1330.46     1204.42     34.26 o 
  -2   8   2      259.72      330.55     24.98 o 
   0   8   2     4415.76     4307.59    204.56 o 
   2   8   2     1018.12      943.17     29.41 o 
   4   8   2     1048.71     1070.44     24.78 o 
   6   8   2        0.32       -4.16      9.02 o 
   8   8   2     2409.33     2387.81     57.64 o 
  10   8   2     1339.20     1278.12     51.72 o 
  12   8   2       41.72       79.53     15.85 o 
  14   8   2      806.82      858.10     37.23 o 
  16   8   2      388.51      374.57     30.01 o 
  18   8   2       27.92       12.27     15.38 o 
 -21   9   2       37.56       40.60     14.77 o 
 -19   9   2        3.29      -13.07     13.07 o 
 -17   9   2       19.19       27.78     12.04 o 
 -15   9   2      242.55      251.05     18.99 o 
 -13   9   2      399.17      411.08     18.79 o 
 -11   9   2      145.08      175.14     17.78 o 
  -9   9   2       66.95       54.08     10.32 o 
  -7   9   2       47.21       61.77     14.88 o 
  -5   9   2     2280.21     2010.89     48.68 o 
  -3   9   2     1198.30     1144.25     43.02 o 
  -1   9   2      391.12      296.69     24.29 o 
   1   9   2     2635.79     2758.60     73.95 o 
   3   9   2     1350.24     1301.02     32.15 o 
   5   9   2      143.92      185.16     17.85 o 
   7   9   2     2587.11     2725.25     95.23 o 
   9   9   2      581.00      536.90     30.24 o 
  11   9   2       22.34       35.06     13.74 o 
  13   9   2      295.70      358.46     27.61 o 
  15   9   2      705.40      697.99     58.52 o 
  17   9   2       27.79       14.42     16.41 o 
 -20  10   2      169.31      170.46     19.47 o 
 -18  10   2      134.26      131.78     22.54 o 
 -16  10   2       21.51       36.41     12.83 o 
 -14  10   2      127.85      178.87     14.87 o 
 -12  10   2       34.71       20.67     12.51 o 
 -10  10   2       13.69        8.38      9.17 o 
  -8  10   2       34.83       22.07      8.25 o 
  -6  10   2     1188.61     1102.72     34.83 o 
  -4  10   2      444.39      316.67     29.67 o 
  -2  10   2     2349.20     2120.84     64.04 o 
   0  10   2        2.10       10.93     13.25 o 
   2  10   2     3243.39     3081.12     83.92 o 
   4  10   2      100.58       79.65     10.38 o 
   6  10   2      291.57      300.68     22.79 o 
   8  10   2      989.86     1022.62     37.86 o 
  10  10   2      171.51      128.54     19.17 o 
  12  10   2       79.81      115.51     19.17 o 
  14  10   2       89.19       56.86     16.77 o 
  16  10   2        3.95        4.80     15.10 o 
 -19  11   2       12.83       13.81     14.77 o 
 -17  11   2      299.27      261.61     22.93 o 
 -15  11   2        7.46       19.08     11.74 o 
 -13  11   2       51.20       55.76     13.19 o 
 -11  11   2      228.50      228.13     17.70 o 
  -9  11   2      404.66      437.96     22.80 o 
  -7  11   2      315.37      356.63     24.60 o 
  -5  11   2       33.05       26.32     14.99 o 
  -3  11   2      328.84      340.93     28.71 o 
  -1  11   2        8.61       40.60     15.46 o 
   1  11   2      198.23      100.37     19.51 o 
   3  11   2      255.99      268.38     21.39 o 
   5  11   2      686.20      723.96     38.60 o 
   7  11   2      211.00      185.68     20.38 o 
   9  11   2      171.11      120.25     17.85 o 
  11  11   2        3.41      -12.36     12.36 o 
  13  11   2        0.76       -0.28     13.74 o 
  15  11   2      130.98      104.89     20.98 o 
 -18  12   2        0.19      -14.05     14.05 o 
 -16  12   2      791.42      902.34     40.77 o 
 -14  12   2      252.30      265.59     25.80 o 
 -12  12   2      310.35      295.47     20.63 o 
 -10  12   2      197.58      143.82     27.95 o 
  -8  12   2       64.57       72.11     14.66 o 
  -6  12   2       12.26       10.93     15.46 o 
  -4  12   2      163.77      212.31     25.32 o 
  -2  12   2      101.62      118.43     20.89 o 
   0  12   2      631.80      759.49     49.97 o 
   2  12   2        9.26       25.19     16.45 o 
   4  12   2       36.15       24.98     24.98 o 
   6  12   2       14.40       -2.64     14.23 o 
   8  12   2        5.05       28.11     17.67 o 
  10  12   2      326.03      359.44     33.93 o 
  12  12   2        7.60       23.99     15.55 o 
  14  12   2       15.64       59.20     22.12 o 
 -15  13   2        1.32      -15.62     23.56 o 
 -13  13   2       11.73       -1.76     26.55 o 
 -11  13   2        3.01        3.12     17.67 o 
  -9  13   2       60.67       57.30     13.63 o 
  -7  13   2       52.08       47.17     20.21 o 
  -5  13   2      218.22      261.97     29.75 o 
  -3  13   2      457.42      430.81     36.39 o 
  -1  13   2      523.58      548.67     53.09 o 
   1  13   2      390.84      436.54     74.95 o 
   3  13   2      141.77      107.68     26.55 o 
   5  13   2       76.01       82.55     24.98 o 
   7  13   2      291.94      293.04     45.28 o 
   9  13   2       29.38       28.11     18.67 o 
  11  13   2        6.46       27.61     20.89 o 
 -12  14   2       25.62        5.51     18.67 o 
 -10  14   2        2.68      -10.54     17.26 o 
  -8  14   2        3.63       -4.68     17.67 o 
  -6  14   2       69.54       65.12     21.75 o 
  -4  14   2      650.65      618.21     54.65 o 
  -2  14   2      547.79      553.85     68.71 o 
   0  14   2       25.46       38.52     19.51 o 
   2  14   2      393.60      340.20     40.60 o 
   4  14   2        0.74       13.04     18.67 o 
   6  14   2      190.97      214.36     29.75 o 
   8  14   2      159.95      166.43     28.45 o 
  -9  15   2      241.98      209.87     48.41 o 
  -7  15   2      144.76      208.26     30.92 o 
  -5  15   2        5.17       -6.43     18.74 o 
  -3  15   2       19.68       10.84     18.67 o 
  -1  15   2       40.36       -3.67     18.67 o 
   1  15   2      246.14      221.10     48.41 o 
   3  15   2       63.42       28.11     19.87 o 
   5  15   2       80.14       56.66     29.67 o 
 -27   1   3      238.91      269.68     23.70 o 
 -25   1   3      299.76      339.10     28.40 o 
 -23   1   3     1821.13     1820.48     45.62 o 
 -21   1   3      456.74      441.00     23.70 o 
 -19   1   3      119.21      143.85     15.78 o 
 -17   1   3      211.72      214.66     14.40 o 
 -15   1   3     4040.95     3918.39     53.53 o 
 -13   1   3     1014.98     1131.78     18.19 o 
 -11   1   3     8115.35     8562.05     91.38 o 
  -9   1   3      425.97      349.41      7.90 o 
  -7   1   3        0.21       15.86      2.31 o 
  -5   1   3     6000.01     6204.34     68.91 o 
  -3   1   3     6214.46     6160.22     80.42 o 
  -1   1   3    18369.82    18798.22    219.83 o 
   1   1   3       41.71       50.23      3.54 o 
   3   1   3     1138.05     1252.28     16.38 o 
   5   1   3       52.20       17.52      3.85 o 
   7   1   3     2648.23     3401.53     48.86 o 
   9   1   3      376.46      307.99     18.93 o 
  11   1   3       37.50       35.39      9.70 o 
  13   1   3      102.45       63.18     11.27 o 
  15   1   3        7.91       11.89     10.06 o 
  17   1   3        4.52       -7.69     10.06 o 
  19   1   3        6.70        4.12     11.08 o 
  21   1   3      297.81      332.01     25.67 o 
 -26   2   3        8.04       14.72     12.83 o 
 -24   2   3      169.98      170.61     18.31 o 
 -22   2   3       90.02      107.37     14.40 o 
 -20   2   3     1218.49     1241.24     34.67 o 
 -18   2   3     6355.40     6138.89     97.96 o 
 -16   2   3     1061.37      959.40     21.41 o 
 -14   2   3      210.87      199.36     11.42 o 
 -12   2   3     5703.67     6395.71     71.32 o 
 -10   2   3    24882.79    25211.31    238.06 o 
  -8   2   3    49429.75    52132.93    482.87 o 
  -6   2   3    21128.01    20828.71    194.57 o 
  -4   2   3    22039.42    21142.68    226.68 o 
  -2   2   3    22752.97    23010.21    228.08 o 
   0   2   3     1102.65     1004.25     13.45 o 
   2   2   3     1418.02     1551.90     18.08 o 
   4   2   3     5400.22     5694.50     73.34 o 
   6   2   3    12064.98    12926.55    179.49 o 
   8   2   3     1223.94     1473.39     32.38 o 
  10   2   3     1111.40     1222.14     30.42 o 
  12   2   3       67.37       72.49     12.62 o 
  14   2   3      736.52      645.43     24.98 o 
  16   2   3     2899.13     2803.84     59.72 o 
  18   2   3       24.39       29.12     13.49 o 
  20   2   3     1057.64     1013.34     37.43 o 
 -27   3   3      103.04       90.57     17.18 o 
 -25   3   3      412.26      444.11     33.17 o 
 -23   3   3     1237.61     1386.88     40.15 o 
 -21   3   3      499.28      540.91     24.78 o 
 -19   3   3      871.42      924.34     28.47 o 
 -17   3   3     1133.83     1169.54     35.34 o 
 -15   3   3     1359.84     1276.05     30.04 o 
 -13   3   3      546.19      584.55     16.16 o 
 -11   3   3     5855.37     6487.33     71.99 o 
  -9   3   3     7425.17     7448.65     86.26 o 
  -7   3   3      259.12      325.07      8.06 o 
  -5   3   3    22594.39    23420.32    233.71 o 
  -3   3   3     3448.93     3846.04     38.63 o 
  -1   3   3     7114.38     6638.48     69.45 o 
   1   3   3      921.08      931.70     14.16 o 
   3   3   3     1570.01     1336.27     29.64 o 
   5   3   3      484.65      387.04     14.05 o 
   7   3   3      212.38      278.75     17.12 o 
   9   3   3     1031.87      859.64     50.98 o 
  11   3   3       15.68       18.22      5.11 o 
  13   3   3      308.50      308.32     12.28 o 
  15   3   3        9.17        2.18      8.86 o 
  17   3   3      381.24      459.04     27.23 o 
  19   3   3       89.90      104.00     16.96 o 
  21   3   3      456.99      477.21     30.82 o 
 -26   4   3       16.40        6.02     12.58 o 
 -24   4   3      138.97      171.53     19.09 o 
 -22   4   3      160.24      176.27     17.91 o 
 -20   4   3       32.03       52.61     11.63 o 
 -18   4   3      265.31      340.55     23.44 o 
 -16   4   3      127.71      117.73     11.63 o 
 -14   4   3      419.39      440.80     16.74 o 
 -12   4   3      595.38      681.49     17.56 o 
 -10   4   3      216.87      309.96     10.38 o 
  -8   4   3     1547.06     1609.33     24.19 o 
  -6   4   3      792.03      867.97     32.91 o 
  -4   4   3     5655.20     5696.25     61.38 o 
  -2   4   3     2399.92     2156.77     43.62 o 
   0   4   3     3983.10     3589.94     61.22 o 
   2   4   3      839.88      734.50     15.34 o 
   4   4   3      334.70      304.10      9.91 o 
   6   4   3      964.49      930.88     34.71 o 
   8   4   3     3846.55     3782.55     62.27 o 
  10   4   3        4.06       10.03      7.86 o 
  12   4   3      210.09      172.94     10.48 o 
  14   4   3      241.21      265.21     19.09 o 
  16   4   3       28.20       45.51     12.83 o 
  18   4   3      282.72      321.99     23.79 o 
  20   4   3      210.25      239.81     26.34 o 
 -25   5   3       54.12       70.55     16.34 o 
 -23   5   3     1192.28     1223.41     38.45 o 
 -21   5   3      101.56       93.24     19.03 o 
 -19   5   3      510.11      613.53     28.74 o 
 -17   5   3       12.34       15.15     11.33 o 
 -15   5   3     4379.28     4174.72     82.90 o 
 -13   5   3     1536.48     1549.31     33.89 o 
 -11   5   3     2057.72     1998.81     38.23 o 
  -9   5   3      363.62      393.28     13.27 o 
  -7   5   3      309.14      348.35     11.07 o 
  -5   5   3     1702.94     1632.86     30.87 o 
  -3   5   3     2721.67     2383.56     41.92 o 
  -1   5   3     4209.34     4678.43     62.83 o 
   1   5   3      679.66      694.48     18.31 o 
   3   5   3      467.26      448.80     16.68 o 
   5   5   3     1500.58     1610.55     57.93 o 
   7   5   3     2682.42     3046.17     51.78 o 
   9   5   3      294.63      280.70     15.09 o 
  11   5   3      400.05      372.58     18.51 o 
  13   5   3       30.74       27.07     12.76 o 
  15   5   3        5.07        5.22     10.76 o 
  17   5   3      962.57      978.62     35.11 o 
  19   5   3       70.31       49.82     15.07 o 
 -24   6   3       82.19       92.87     16.12 o 
 -22   6   3       70.46       86.63     19.68 o 
 -20   6   3     1179.44     1223.92     42.05 o 
 -18   6   3      832.01      886.47     33.62 o 
 -16   6   3     1599.20     1565.94     43.85 o 
 -14   6   3        4.61        0.99     13.69 o 
 -12   6   3     1221.73     1290.41     36.51 o 
 -10   6   3     6811.50     6282.24     84.59 o 
  -8   6   3     8487.64     8693.48    124.91 o 
  -6   6   3      740.98      737.57     31.71 o 
  -4   6   3     6115.64     6202.98    134.66 o 
  -2   6   3     5939.18     5991.60    159.12 o 
   0   6   3      206.02      330.52     11.95 o 
   2   6   3      365.93      247.22     14.96 o 
   4   6   3     3536.04     3534.11     69.70 o 
   6   6   3      282.37      284.17     19.17 o 
   8   6   3     3055.58     2970.23     64.29 o 
  10   6   3      407.41      438.61     18.78 o 
  12   6   3        7.76       -0.20     10.10 o 
  14   6   3     1282.79     1172.50     53.42 o 
  16   6   3      584.04      531.53     29.25 o 
  18   6   3       69.10       74.66     17.13 o 
 -25   7   3       93.93      134.40     21.49 o 
 -23   7   3      670.88      810.18     31.97 o 
 -21   7   3       20.21       44.73     17.36 o 
 -19   7   3      322.26      335.19     26.01 o 
 -17   7   3      737.03      836.36     28.41 o 
 -15   7   3      886.99      878.61     23.95 o 
 -13   7   3      496.51      557.41     18.96 o 
 -11   7   3     1762.00     1638.98     31.83 o 
  -9   7   3     5780.55     5868.47     90.11 o 
  -7   7   3      722.26      664.64     24.00 o 
  -5   7   3     6747.10     7067.00    120.20 o 
  -3   7   3     3113.91     3205.40     63.11 o 
  -1   7   3     1308.86     1339.06     33.62 o 
   1   7   3      211.10      219.96     16.23 o 
   3   7   3      417.68      513.56     20.98 o 
   5   7   3      559.77      580.36     24.00 o 
   7   7   3      118.39      102.91     13.74 o 
   9   7   3        7.51        5.21     10.82 o 
  11   7   3      343.08      377.68     25.80 o 
  13   7   3      367.59      354.18     26.40 o 
  15   7   3      356.92      333.61     27.61 o 
  17   7   3        4.62        4.73     12.83 o 
  19   7   3        6.48        5.55     14.26 o 
 -24   8   3      207.98      255.30     26.15 o 
 -22   8   3      325.14      405.38     25.86 o 
 -20   8   3      333.92      362.70     23.87 o 
 -18   8   3       42.30       39.42     12.34 o 
 -16   8   3       20.42       -4.84      7.79 o 
 -14   8   3      188.66      158.88     19.95 o 
 -12   8   3      495.98      465.90     17.56 o 
 -10   8   3      530.50      482.98     19.36 o 
  -8   8   3     1253.35     1275.71     54.83 o 
  -6   8   3      785.08      806.94     27.61 o 
  -4   8   3     4971.16     4956.74     90.74 o 
  -2   8   3     1649.45     1721.93     49.59 o 
   0   8   3     2719.32     2726.51     70.67 o 
   2   8   3       39.24       29.15     10.82 o 
   4   8   3      161.50      146.31     15.55 o 
   6   8   3      232.10      236.40     19.17 o 
   8   8   3      327.47      369.42     24.00 o 
  10   8   3      317.25      316.43     24.60 o 
  12   8   3      471.44      471.40     30.01 o 
  14   8   3      115.89      135.54     20.38 o 
  16   8   3        0.09      -12.36     12.36 o 
  18   8   3      112.00      135.93     20.74 o 
 -23   9   3       26.09       49.16     17.20 o 
 -21   9   3      363.16      308.01     24.10 o 
 -19   9   3      935.84     1016.17     34.67 o 
 -17   9   3       19.87       23.63     11.63 o 
 -15   9   3      580.15      576.40     27.03 o 
 -13   9   3      315.44      297.85     16.52 o 
 -11   9   3      672.43      787.90     24.91 o 
  -9   9   3     1056.13      977.42     27.55 o 
  -7   9   3      379.93      371.45     22.79 o 
  -5   9   3     3597.92     3438.33     70.32 o 
  -3   9   3       23.69       28.60     11.92 o 
  -1   9   3      134.34      174.89     19.87 o 
   1   9   3       57.83       76.56      5.79 o 
   3   9   3      127.23      177.23     17.36 o 
   5   9   3       25.17       38.13     11.92 o 
   7   9   3     2059.10     1978.47     52.29 o 
   9   9   3      109.47      116.08     17.54 o 
  11   9   3        3.42        1.84     12.36 o 
  13   9   3       27.46       21.86     14.42 o 
  15   9   3       33.61       13.57     14.96 o 
  17   9   3      172.67      196.64     25.11 o 
 -20  10   3        5.12       15.85     13.92 o 
 -18  10   3      271.14      315.65     23.42 o 
 -16  10   3      649.40      759.64     25.70 o 
 -14  10   3        1.05       -9.69      9.69 o 
 -12  10   3       66.74       38.80     12.69 o 
 -10  10   3      619.19      756.24     25.59 o 
  -8  10   3       59.77       48.43     12.36 o 
  -6  10   3      407.84      353.46     22.79 o 
  -4  10   3        1.18      -11.93     11.93 o 
  -2  10   3     2528.25     2580.18     72.87 o 
   0  10   3        0.65      -10.93     11.04 o 
   2  10   3       17.53       14.89     14.23 o 
   4  10   3     1301.09     1358.88     41.47 o 
   6  10   3        1.15        4.54     11.71 o 
   8  10   3       62.34       65.58     15.55 o 
  10  10   3      324.74      294.98     25.11 o 
  12  10   3       40.68       67.74     17.20 o 
  14  10   3      734.20      709.76     36.54 o 
  16  10   3      103.39       85.81     20.66 o 
 -19  11   3        0.23       -4.45     13.61 o 
 -17  11   3     1102.75     1250.91     44.17 o 
 -15  11   3      173.89      171.65     22.54 o 
 -13  11   3      190.62      199.24     17.70 o 
 -11  11   3      924.53      947.32     30.69 o 
  -9  11   3      474.14      539.17     23.76 o 
  -7  11   3      800.48      800.14     32.46 o 
  -5  11   3       35.63       56.21     17.67 o 
  -3  11   3      985.01     1008.10     43.02 o 
  -1  11   3      157.66      120.42     19.87 o 
   1  11   3      175.17      222.61     54.65 o 
   3  11   3      532.18      549.28     34.18 o 
   5  11   3       26.07        6.71     11.33 o 
   7  11   3      189.85      187.41     21.49 o 
   9  11   3      208.49      174.95     28.72 o 
  11  11   3       14.04       11.36     13.74 o 
  13  11   3        0.17      -13.15     13.15 o 
 -18  12   3        0.24       -5.41     15.10 o 
 -16  12   3      168.73      153.67     18.25 o 
 -14  12   3        0.56        0.64     11.32 o 
 -12  12   3      466.67      439.18     24.75 o 
 -10  12   3      535.72      481.50     30.65 o 
  -8  12   3       74.03       67.83     16.41 o 
  -6  12   3       29.00       42.16     17.67 o 
  -4  12   3      207.03      232.60     26.23 o 
  -2  12   3        0.98      -13.25     13.25 o 
   0  12   3      550.91      657.05     38.60 o 
   2  12   3      104.02      132.90     23.11 o 
   4  12   3       38.74       16.66     16.45 o 
   6  12   3      800.65      930.53     47.44 o 
   8  12   3      492.00      526.69     33.62 o 
  10  12   3       44.17       49.59     18.49 o 
  12  12   3      223.10      283.46     28.88 o 
 -15  13   3       38.01       43.66     18.25 o 
 -13  13   3        7.94       -9.62     11.97 o 
 -11  13   3        1.54       -9.17     10.82 o 
  -9  13   3       44.62       23.58     13.66 o 
  -7  13   3        3.29        1.56     17.67 o 
  -5  13   3       50.64       35.92     29.67 o 
  -3  13   3      132.15      116.19     23.11 o 
  -1  13   3       12.62       26.03     16.45 o 
   1  13   3       44.96       88.94     20.89 o 
   3  13   3        6.23      -15.62     17.67 o 
   5  13   3       33.56       35.39     19.51 o 
   7  13   3        0.62       -1.87     16.45 o 
   9  13   3        5.38       -5.83     16.45 o 
 -12  14   3       67.04       15.43     18.67 o 
 -10  14   3        4.82        2.29     16.45 o 
  -8  14   3      160.56      169.84     20.08 o 
  -6  14   3      124.51       91.67     23.11 o 
  -4  14   3        0.12        4.68     17.67 o 
  -2  14   3       35.39       97.67     23.99 o 
   0  14   3        5.15        7.81     17.67 o 
   2  14   3       28.00       12.68     18.67 o 
   4  14   3        9.32       64.02     22.08 o 
   6  14   3       80.06      107.12     25.32 o 
  -9  15   3       63.98       84.73     25.32 o 
  -7  15   3       19.11       54.97     21.75 o 
  -5  15   3       96.19      121.81     39.04 o 
  -3  15   3       85.72       85.46     23.42 o 
  -1  15   3       38.55       60.68     23.11 o 
   1  15   3       24.41        9.37     19.87 o 
   3  15   3       15.65        1.37     26.55 o 
 -28   0   4       12.12        3.12     24.98 o 
 -26   0   4      675.26      598.03     40.45 o 
 -24   0   4      104.78       70.27     19.87 o 
 -22   0   4     1066.23     1041.79     45.23 o 
 -20   0   4     2130.14     1746.36     56.28 o 
 -18   0   4     3823.65     3601.45    149.91 o 
 -16   0   4     5218.08     4977.52     91.92 o 
 -14   0   4     1177.86     1177.53     26.48 o 
 -12   0   4     4775.86     5895.61     86.22 o 
 -10   0   4     9699.86    11197.18    136.81 o 
  -8   0   4     2125.12     1651.73     27.03 o 
  -6   0   4     1160.96     1242.90     25.01 o 
  -4   0   4    62657.96    63760.32   5829.17 o 
  -2   0   4     1504.33     1517.63     45.60 o 
   0   0   4    17993.46    20113.94    306.53 o 
   2   0   4     6856.14     6294.96    117.52 o 
   4   0   4    10381.33    10011.62    198.75 o 
   6   0   4     4898.21     5277.02    114.83 o 
   8   0   4      908.44      916.21     22.00 o 
  10   0   4     9245.60     8885.29    146.73 o 
  12   0   4     1686.56     1512.48     53.00 o 
  14   0   4     1584.08     1395.53     54.07 o 
  16   0   4     2033.66     1662.37     64.02 o 
  18   0   4       60.18       66.90     20.89 o 
  20   0   4      218.88      305.63     35.13 o 
 -27   1   4       50.66        7.72     18.67 o 
 -25   1   4      115.98      187.65     18.31 o 
 -23   1   4        0.45        7.08      9.93 o 
 -21   1   4      313.36      296.53     19.09 o 
 -19   1   4     1404.21     1345.20     33.10 o 
 -17   1   4     1332.41     1355.86     31.17 o 
 -15   1   4     3118.46     2987.26     36.95 o 
 -13   1   4     3986.78     4175.93     46.18 o 
 -11   1   4      426.97      540.93     10.32 o 
  -9   1   4     2072.24     2423.40     26.78 o 
  -7   1   4     9336.17     9130.00    101.50 o 
  -5   1   4    15433.91    15608.48    492.70 o 
  -3   1   4       61.49      187.10      4.96 o 
  -1   1   4     3963.14     4170.19     47.05 o 
   1   1   4        0.14        1.95      2.21 o 
   3   1   4     3468.60     3752.55     51.63 o 
   5   1   4      906.90      893.49     16.39 o 
   7   1   4      190.54      261.54     10.45 o 
   9   1   4    11254.18    10954.36    139.30 o 
  11   1   4        5.46       34.98     10.47 o 
  13   1   4      209.50      201.04     16.74 o 
  15   1   4       34.11       52.29     12.83 o 
  17   1   4       67.54      110.52     16.64 o 
  19   1   4      344.85      370.14     26.84 o 
 -26   2   4       31.37       34.60     15.55 o 
 -24   2   4       11.04       11.24     10.76 o 
 -22   2   4      148.88      141.83     14.62 o 
 -20   2   4      124.90      168.01     15.07 o 
 -18   2   4      104.92      100.72     12.04 o 
 -16   2   4     1799.61     1762.44     30.10 o 
 -14   2   4      586.42      563.43     13.77 o 
 -12   2   4       43.94       23.16      4.12 o 
 -10   2   4      660.32      728.65     15.20 o 
  -8   2   4       88.01       77.35      4.17 o 
  -6   2   4     1071.79      920.70     12.47 o 
  -4   2   4     3235.13     3417.04     43.13 o 
  -2   2   4     2420.62     2584.05     28.82 o 
   0   2   4       79.58       51.02      4.01 o 
   2   2   4        6.51        8.12      4.19 o 
   4   2   4        1.27       -2.08      3.82 o 
   6   2   4      534.46      502.37     16.74 o 
   8   2   4      321.06      320.58     17.18 o 
  10   2   4      311.02      368.99     21.19 o 
  12   2   4        5.55        2.34      9.37 o 
  14   2   4        0.34       10.93     10.93 o 
  16   2   4        1.50        3.23     12.04 o 
  18   2   4       96.52      138.70     18.31 o 
  20   2   4        2.78       14.39     13.92 o 
 -27   3   4       83.51      107.75     26.50 o 
 -25   3   4       13.71       14.51     12.34 o 
 -23   3   4        1.07       -8.89      8.89 o 
 -21   3   4      488.91      466.73     22.83 o 
 -19   3   4       59.93       61.76     10.93 o 
 -17   3   4       79.00       73.02     11.92 o 
 -15   3   4      157.44      168.33     11.17 o 
 -13   3   4      678.58      855.29     16.27 o 
 -11   3   4     1139.01     1515.99     22.19 o 
  -9   3   4      466.64      481.26     10.02 o 
  -7   3   4      898.71      974.72     13.80 o 
  -5   3   4      195.44      337.81      7.14 o 
  -3   3   4      122.29      243.22      5.61 o 
  -1   3   4     1528.36     1731.37     20.19 o 
   1   3   4     1990.51     1922.10     29.29 o 
   3   3   4       15.22        7.21      5.72 o 
   5   3   4      325.49      278.72     24.85 o 
   7   3   4       78.78      100.78     10.47 o 
   9   3   4     5798.00     5392.21     87.83 o 
  11   3   4      280.77      187.86     15.62 o 
  13   3   4       31.73       18.14     12.34 o 
  15   3   4        3.43       10.88     12.04 o 
  17   3   4      177.92      281.02     22.93 o 
  19   3   4       14.87       -3.45     12.04 o 
 -26   4   4      689.00      655.30     36.54 o 
 -24   4   4      188.48      172.12     18.31 o 
 -22   4   4     1718.42     1589.10     56.35 o 
 -20   4   4      911.62      798.44     32.14 o 
 -18   4   4      723.41      754.72     28.21 o 
 -16   4   4      449.69      341.68     19.67 o 
 -14   4   4     1449.98     1472.74     28.75 o 
 -12   4   4     2051.93     2240.13     33.10 o 
 -10   4   4    10630.90    11195.10    117.52 o 
  -8   4   4       94.75       84.05      6.31 o 
  -6   4   4     3833.75     3773.67     45.66 o 
  -4   4   4     9690.58     9903.06    109.83 o 
  -2   4   4     1124.91      873.87     15.25 o 
   0   4   4     2923.94     3581.75     49.43 o 
   2   4   4     1749.08     1608.03     22.34 o 
   4   4   4     6028.30     6024.35    105.17 o 
   6   4   4     4126.16     4140.35     79.34 o 
   8   4   4     1447.04     1428.59     45.22 o 
  10   4   4     5718.65     5572.17     92.51 o 
  12   4   4      897.41      925.21     29.67 o 
  14   4   4      811.62      753.25     29.75 o 
  16   4   4     2460.52     2489.25     58.54 o 
  18   4   4       16.40       20.94     13.20 o 
 -25   5   4        1.14        3.41     13.74 o 
 -23   5   4      272.87      290.63     21.78 o 
 -21   5   4     1159.51     1047.45     37.05 o 
 -19   5   4       65.72       75.26     14.96 o 
 -17   5   4      354.67      350.33     24.90 o 
 -15   5   4     1981.74     2036.24     42.12 o 
 -13   5   4     1043.77     1154.19     27.69 o 
 -11   5   4      609.58      652.31     15.63 o 
  -9   5   4     1446.37     1359.01     24.84 o 
  -7   5   4      197.42      156.38      8.15 o 
  -5   5   4     7366.84     7006.14     85.49 o 
  -3   5   4       96.78      195.26      6.54 o 
  -1   5   4      196.99      151.90      8.61 o 
   1   5   4      145.55      178.38      9.66 o 
   3   5   4     2067.64     2008.29     35.58 o 
   5   5   4     2840.34     2662.22     45.11 o 
   7   5   4      369.09      435.35     15.14 o 
   9   5   4     8085.23     7959.24    120.17 o 
  11   5   4      245.02      320.75     24.00 o 
  13   5   4      312.93      291.34     20.66 o 
  15   5   4      258.41      300.89     22.93 o 
  17   5   4       12.06        7.41     12.83 o 
  19   5   4       41.76       24.90     14.77 o 
 -26   6   4       31.36       48.41     24.29 o 
 -24   6   4        0.97       11.92     13.74 o 
 -22   6   4        9.41      -11.92     11.92 o 
 -20   6   4      108.00      118.45     16.23 o 
 -18   6   4      137.39      128.86     16.23 o 
 -16   6   4     1489.82     1517.72     44.63 o 
 -14   6   4      463.68      465.98     21.90 o 
 -12   6   4     1413.87     1415.70     33.36 o 
 -10   6   4        7.28       12.19      6.81 o 
  -8   6   4      106.53      107.03     10.76 o 
  -6   6   4      141.90      188.79     10.55 o 
  -4   6   4      176.37      158.14      9.17 o 
  -2   6   4     1655.75     1625.95     28.47 o 
   0   6   4       28.62       39.62      6.47 o 
   2   6   4      609.94      593.35     22.08 o 
   4   6   4       47.67       36.89     10.17 o 
   6   6   4     3630.83     3497.18     72.12 o 
   8   6   4     1690.52     1737.06     39.22 o 
  10   6   4     2167.12     2115.43     54.03 o 
  12   6   4      113.67      115.70     17.36 o 
  14   6   4        4.35        0.85     11.32 o 
  16   6   4       94.25      126.07     17.42 o 
  18   6   4       11.16        9.09     14.26 o 
 -25   7   4       77.22       51.75     23.11 o 
 -23   7   4       54.72       45.04     20.89 o 
 -21   7   4        1.28       12.12     13.54 o 
 -19   7   4       25.88       20.50     15.04 o 
 -17   7   4       97.30       99.39     12.83 o 
 -15   7   4        0.32        2.26      7.21 o 
 -13   7   4      123.31      108.88     10.31 o 
 -11   7   4      515.61      575.92     20.21 o 
  -9   7   4     2991.61     3041.00     62.49 o 
  -7   7   4       64.88       94.65     12.36 o 
  -5   7   4     2155.34     2204.53     41.71 o 
  -3   7   4       12.40        2.93      4.97 o 
  -1   7   4      106.75       79.37      9.70 o 
   1   7   4     1232.93     1278.85     48.96 o 
   3   7   4      335.95      267.65     27.02 o 
   5   7   4     1187.20     1126.94     34.83 o 
   7   7   4      853.99      939.55     33.02 o 
   9   7   4        0.04      -10.10     10.10 o 
  11   7   4      320.55      269.24     23.44 o 
  13   7   4       10.21       -7.29     12.62 o 
  15   7   4      164.52      125.30     20.18 o 
  17   7   4       50.41      100.93     18.03 o 
 -24   8   4       35.22       57.51     18.38 o 
 -22   8   4      147.78      159.42     20.98 o 
 -20   8   4      277.93      305.12     22.13 o 
 -18   8   4      180.91      186.60     16.79 o 
 -16   8   4       35.04       28.71      9.44 o 
 -14   8   4      497.42      493.24     18.68 o 
 -12   8   4     2009.21     1963.25     41.32 o 
 -10   8   4     1039.55      987.98     27.29 o 
  -8   8   4      399.75      395.55     21.49 o 
  -6   8   4       23.25        2.30      9.86 o 
  -4   8   4     1081.59     1057.65     32.36 o 
  -2   8   4     2858.32     2003.11    317.71 o 
   0   8   4       32.39       22.41      9.51 o 
   2   8   4     1544.81     1465.81     49.06 o 
   4   8   4     1875.19     1885.91     49.42 o 
   6   8   4        4.29       -8.20     10.10 o 
   8   8   4      322.28      335.85     24.60 o 
  10   8   4      492.38      538.11     30.01 o 
  12   8   4      598.54      669.64     32.36 o 
  14   8   4      157.63      171.98     23.61 o 
  16   8   4      941.66     1044.47     39.41 o 
 -23   9   4      184.10      246.82     30.89 o 
 -21   9   4      459.69      469.03     31.82 o 
 -19   9   4        5.07       -2.85     10.60 o 
 -17   9   4        0.61        6.53      8.86 o 
 -15   9   4      403.67      374.40     20.05 o 
 -13   9   4       82.88       68.11     13.97 o 
 -11   9   4      230.07      222.41     17.13 o 
  -9   9   4      176.14      162.57     16.03 o 
  -7   9   4       20.86       13.02     10.81 o 
  -5   9   4      135.36      127.82     14.96 o 
  -3   9   4      355.95      271.21     23.44 o 
  -1   9   4      427.01      386.12     25.32 o 
   1   9   4        3.75       -9.51      9.51 o 
   3   9   4     2139.58     1918.69     49.26 o 
   5   9   4      527.77      501.99     25.80 o 
   7   9   4       62.15       81.00     15.55 o 
   9   9   4      422.73      401.24     27.59 o 
  11   9   4      247.57      237.47     24.00 o 
  13   9   4       60.03       79.74     18.58 o 
  15   9   4      119.85      126.79     22.03 o 
 -22  10   4        0.04       -6.25     16.19 o 
 -20  10   4       24.93       15.87     15.55 o 
 -18  10   4      212.96      225.03     17.36 o 
 -16  10   4      134.18      149.26     16.12 o 
 -14  10   4        0.01       -3.77     10.32 o 
 -12  10   4      480.27      564.34     23.34 o 
 -10  10   4      245.98      266.09     17.79 o 
  -8  10   4        7.15        5.50     11.95 o 
  -6  10   4       43.07       39.48     12.69 o 
  -4  10   4      138.44      125.24     16.03 o 
  -2  10   4       54.30       24.98     13.25 o 
   0  10   4        9.13        7.81     13.25 o 
   2  10   4       44.26       60.90     17.67 o 
   4  10   4      366.14      294.15     25.17 o 
   6  10   4      203.29      192.91     20.98 o 
   8  10   4      481.98      452.56     29.79 o 
  10  10   4      549.70      543.67     34.16 o 
  12  10   4        5.79        9.01     14.96 o 
  14  10   4        2.40      -14.71     14.71 o 
 -19  11   4        0.06       15.62     19.87 o 
 -17  11   4       83.12       92.56     15.38 o 
 -15  11   4       32.64       61.39     13.92 o 
 -13  11   4        7.93       30.37     12.43 o 
 -11  11   4       71.53       58.05     12.12 o 
  -9  11   4      987.27     1085.27     38.87 o 
  -7  11   4        0.90      -10.44     11.58 o 
  -5  11   4       77.22       58.75     14.20 o 
  -3  11   4      257.29      207.91     31.23 o 
  -1  11   4       71.57       70.71     17.67 o 
   1  11   4      141.41      150.95     22.08 o 
   3  11   4        0.47        3.36     14.23 o 
   5  11   4     1021.56      987.72     37.86 o 
   7  11   4       51.62       95.26     17.36 o 
   9  11   4       37.61       32.07     14.96 o 
  11  11   4      325.48      296.56     30.89 o 
  13  11   4        6.34      -21.86     24.98 o 
 -18  12   4      109.53      102.09     20.21 o 
 -16  12   4        0.92      -16.12     16.12 o 
 -14  12   4        6.23       32.99     12.43 o 
 -12  12   4      608.45      696.65     28.73 o 
 -10  12   4      110.93      100.93     14.26 o 
  -8  12   4      200.09      283.87     25.24 o 
  -6  12   4       83.25       64.67     18.67 o 
  -4  12   4      328.34      290.47     64.02 o 
  -2  12   4      282.55      288.89     28.71 o 
   0  12   4        7.76        4.68     15.46 o 
   2  12   4      583.20      716.90     59.34 o 
   4  12   4       36.97       32.33     18.67 o 
   6  12   4       35.33       63.02     17.36 o 
   8  12   4      107.31      129.42     19.67 o 
  10  12   4       25.79       18.34     16.41 o 
 -15  13   4      110.49       84.93     19.28 o 
 -13  13   4       50.73       39.19     13.19 o 
 -11  13   4        0.23       -1.58     11.57 o 
  -9  13   4       13.90       19.01     14.71 o 
  -7  13   4      100.38       53.28     18.67 o 
  -5  13   4        4.52        9.16     26.55 o 
  -3  13   4      144.16      129.02     23.11 o 
  -1  13   4      216.17      201.27     45.28 o 
   1  13   4       22.07       45.28     19.87 o 
   3  13   4      647.92      680.88     41.96 o 
   5  13   4        9.85        6.25     17.67 o 
   7  13   4       16.48       48.49     20.89 o 
 -12  14   4       59.10       47.19     19.51 o 
 -10  14   4      311.63      292.38     24.73 o 
  -8  14   4       22.02       24.98     24.98 o 
  -6  14   4      196.29      241.59     70.27 o 
  -4  14   4       44.91       53.26     20.89 o 
  -2  14   4       76.94       68.54     20.89 o 
   0  14   4       31.77       37.48     19.87 o 
   2  14   4       44.74       28.11     19.87 o 
   4  14   4       50.44       30.08     20.21 o 
  -7  15   4       65.05       81.20     37.48 o 
  -5  15   4        4.31       15.62     19.87 o 
  -3  15   4      270.07      224.90     30.92 o 
  -1  15   4       87.14      122.00     25.32 o 
 -27   1   5      389.89      420.10     39.75 o 
 -25   1   5       15.27        0.00     14.99 o 
 -23   1   5       57.27       46.48     11.08 o 
 -21   1   5       36.24       23.35      9.04 o 
 -19   1   5        4.11       11.78      8.48 o 
 -17   1   5     2141.14     2029.30     32.21 o 
 -15   1   5     2190.86     2087.08     27.64 o 
 -13   1   5     1267.84     1338.29     17.96 o 
 -11   1   5      407.39      431.92     11.64 o 
  -9   1   5     1261.66     1365.62     19.63 o 
  -7   1   5     5780.58     5900.03     73.00 o 
  -5   1   5     1787.80     1867.65     54.11 o 
  -3   1   5     4313.48     4435.52     82.49 o 
  -1   1   5      244.81      156.83      6.70 o 
   1   1   5      436.09      479.89      9.15 o 
   3   1   5     5941.19     5546.19     74.25 o 
   5   1   5       30.34       53.34      8.12 o 
   7   1   5        9.20       -3.12      7.31 o 
   9   1   5      850.87      797.94     25.35 o 
  11   1   5       32.62       24.98      9.70 o 
  13   1   5      119.50       97.33     14.40 o 
  15   1   5       13.94       -3.12     10.93 o 
  17   1   5      157.15      169.48     19.47 o 
 -28   2   5      677.34      721.51    131.17 o 
 -26   2   5       46.28       39.04     19.87 o 
 -24   2   5      324.47      298.59     24.60 o 
 -22   2   5     1567.98     1529.96     49.68 o 
 -20   2   5     2670.86     2580.68     50.99 o 
 -18   2   5      454.01      487.35     32.00 o 
 -16   2   5     4538.41     5149.86     57.37 o 
 -14   2   5     1248.43     1313.86     19.74 o 
 -12   2   5      364.99      410.78     10.10 o 
 -10   2   5     4598.33     4768.90     83.39 o 
  -8   2   5        5.50        7.43      2.36 o 
  -6   2   5    24497.58    24616.22    475.12 o 
  -4   2   5      137.18      155.68      5.55 o 
  -2   2   5    56863.88    56155.76    557.15 o 
   0   2   5     1056.62     1161.80     16.84 o 
   2   2   5     3753.08     3705.23     59.16 o 
   4   2   5      414.22      390.18     13.65 o 
   6   2   5       12.44       31.91      8.12 o 
   8   2   5       55.16       52.92     15.83 o 
  10   2   5      738.19      715.76     24.56 o 
  12   2   5     2150.34     1754.80     42.54 o 
  14   2   5     1298.69     1222.10     38.48 o 
  16   2   5      447.25      428.86     26.84 o 
  18   2   5       11.52       25.74     13.61 o 
 -27   3   5      538.74      534.90     44.17 o 
 -25   3   5        3.00       -4.79     21.86 o 
 -23   3   5       12.38        3.12     11.27 o 
 -21   3   5      193.00      260.48     17.91 o 
 -19   3   5       22.59       36.07      9.17 o 
 -17   3   5     2967.25     3056.24     62.38 o 
 -15   3   5     3065.17     3274.53     42.25 o 
 -13   3   5      964.79      995.67     19.70 o 
 -11   3   5      712.84      810.33     15.12 o 
  -9   3   5      803.92      879.98     13.77 o 
  -7   3   5     2597.15     2789.43     33.93 o 
  -5   3   5      547.24      454.89      8.67 o 
  -3   3   5    12816.07    13202.92    133.51 o 
  -1   3   5     3717.40     3631.51     49.91 o 
   1   3   5     1217.43     1099.02     20.36 o 
   3   3   5     4681.80     4609.00     72.19 o 
   5   3   5       84.65      102.22     11.72 o 
   7   3   5       97.46       91.11     13.07 o 
   9   3   5      750.32      734.39     24.17 o 
  11   3   5        3.13        2.68      8.89 o 
  13   3   5        3.01       -1.08     10.06 o 
  15   3   5        5.62       10.98     12.04 o 
  17   3   5       85.99       55.50     15.07 o 
 -26   4   5      222.76      198.27     29.75 o 
 -24   4   5       70.70       73.06     17.36 o 
 -22   4   5        9.71        5.65     10.06 o 
 -20   4   5       44.22       81.14     13.54 o 
 -18   4   5       82.79       95.64     18.86 o 
 -16   4   5     2186.41     2311.30     44.72 o 
 -14   4   5      318.25      289.51     12.00 o 
 -12   4   5     2423.45     2501.31     33.16 o 
 -10   4   5      428.37      325.60      9.32 o 
  -8   4   5      235.89      295.41     10.01 o 
  -6   4   5     1151.72     1165.80     18.96 o 
  -4   4   5       14.03       25.72      5.35 o 
  -2   4   5     4724.17     5001.48     65.34 o 
   0   4   5       47.05       60.21      4.54 o 
   2   4   5      663.18      597.90     14.04 o 
   4   4   5     1507.06     1541.26     53.36 o 
   6   4   5      884.32      768.45     27.05 o 
   8   4   5       76.68       92.70     13.52 o 
  10   4   5      570.59      573.13     23.42 o 
  12   4   5      414.51      418.42     24.10 o 
  14   4   5      266.21      273.18     21.44 o 
  16   4   5        0.05       12.09     12.34 o 
  18   4   5        2.15       -3.87     12.67 o 
 -27   5   5       49.39       60.53     23.11 o 
 -25   5   5       20.80        9.02     19.51 o 
 -23   5   5      293.37      311.50     25.67 o 
 -21   5   5      841.01      809.28     32.36 o 
 -19   5   5       28.49       20.89     10.10 o 
 -17   5   5      152.87      128.64     12.67 o 
 -15   5   5       14.62       -3.97      7.02 o 
 -13   5   5       41.73       24.14      6.12 o 
 -11   5   5       37.69       31.27      5.98 o 
  -9   5   5     2012.05     1899.80     30.69 o 
  -7   5   5     1970.12     1965.43     28.37 o 
  -5   5   5     7279.21     7607.11    121.24 o 
  -3   5   5      143.18      217.55     12.60 o 
  -1   5   5     2016.65     2243.94     35.46 o 
   1   5   5     3022.02     2903.80     44.83 o 
   3   5   5     1285.27     1248.92     25.90 o 
   5   5   5        0.26        2.42      5.31 o 
   7   5   5     1321.09     1170.53     27.53 o 
   9   5   5       12.64       28.69      9.70 o 
  11   5   5      388.98      340.56     21.86 o 
  13   5   5      373.70      322.11     22.99 o 
  15   5   5        6.32        6.07     12.83 o 
  17   5   5       59.81       57.63     16.64 o 
 -26   6   5       53.08       59.03     34.35 o 
 -24   6   5     1014.71     1035.66     51.86 o 
 -22   6   5      486.67      534.52     43.72 o 
 -20   6   5      394.68      407.42     26.40 o 
 -18   6   5       51.95       69.47     11.27 o 
 -16   6   5      655.16      789.50     24.50 o 
 -14   6   5      852.44      814.02     21.42 o 
 -12   6   5     1406.85     1405.06     27.89 o 
 -10   6   5     2378.56     2416.49     36.09 o 
  -8   6   5     1771.96     1641.97     26.45 o 
  -6   6   5     4313.71     4300.28     54.31 o 
  -4   6   5     1506.31     1651.64     32.33 o 
  -2   6   5     4527.14     4729.31     94.11 o 
   0   6   5     2347.36     2230.90     37.10 o 
   2   6   5     1164.09     1154.50     32.46 o 
   4   6   5       31.94        9.74      9.51 o 
   6   6   5      397.79      416.96     22.19 o 
   8   6   5       60.70       62.46     13.74 o 
  10   6   5     1233.49     1294.72     42.58 o 
  12   6   5      301.44      252.52     21.04 o 
  14   6   5      940.70      935.03     35.50 o 
  16   6   5      485.90      489.90     31.17 o 
 -25   7   5        1.17        9.37     31.23 o 
 -23   7   5      366.88      377.89     53.09 o 
 -21   7   5        0.17       -6.25     15.62 o 
 -19   7   5        0.03       -9.48      9.48 o 
 -17   7   5      570.07      659.41     23.70 o 
 -15   7   5      454.29      535.43     22.79 o 
 -13   7   5      322.20      225.76     15.18 o 
 -11   7   5      147.31      151.31     13.20 o 
  -9   7   5     1266.61     1356.39     32.07 o 
  -7   7   5     1783.83     1742.87     30.69 o 
  -5   7   5      371.15      455.87     13.62 o 
  -3   7   5     3921.15     3785.86     78.19 o 
  -1   7   5      824.96      804.20     23.00 o 
   1   7   5      821.83      876.73     46.91 o 
   3   7   5     1231.12     1334.19     56.10 o 
   5   7   5       71.06       66.84     13.15 o 
   7   7   5      687.92      590.36     26.93 o 
   9   7   5      259.87      272.50     56.13 o 
  11   7   5       21.42        1.04     12.62 o 
  13   7   5        2.91        3.36     11.65 o 
  15   7   5        6.24        7.76     13.61 o 
 -24   8   5      100.77      143.66     31.23 o 
 -22   8   5       32.23       34.35     16.23 o 
 -20   8   5      112.26       63.76     26.93 o 
 -18   8   5       29.32       12.49     12.80 o 
 -16   8   5      881.07      990.69     29.61 o 
 -14   8   5      244.63      235.52     17.13 o 
 -12   8   5      350.34      429.44     19.15 o 
 -10   8   5       15.36       -0.53     11.65 o 
  -8   8   5     1854.44     1808.39     36.41 o 
  -6   8   5      260.29      222.79     18.03 o 
  -4   8   5      834.46      809.26     19.65 o 
  -2   8   5      788.64      717.02     26.72 o 
   0   8   5      200.73      203.32     16.77 o 
   2   8   5     1651.65     1730.66     52.38 o 
   4   8   5       55.67       77.43     14.42 o 
   6   8   5        6.44       15.15     11.33 o 
   8   8   5      152.67      117.37     16.77 o 
  10   8   5       29.93       17.32     13.74 o 
  12   8   5       24.10       49.21     16.77 o 
  14   8   5       60.41       86.83     17.42 o 
 -23   9   5       19.01       32.79     35.92 o 
 -21   9   5       71.88       53.95     16.77 o 
 -19   9   5       53.71       69.61     14.77 o 
 -17   9   5        4.66      -10.32     10.32 o 
 -15   9   5        1.98       -0.83     13.97 o 
 -13   9   5       17.85       20.20      9.93 o 
 -11   9   5      308.29      332.31     18.54 o 
  -9   9   5       22.15       30.66     11.91 o 
  -7   9   5      125.76      103.49     10.23 o 
  -5   9   5      353.31      390.16     23.83 o 
  -3   9   5      647.37      618.56     26.40 o 
  -1   9   5     1724.33     1668.12     54.07 o 
   1   9   5     2057.02     2006.82     51.07 o 
   3   9   5       53.90       61.18     13.74 o 
   5   9   5      485.93      542.48     46.59 o 
   7   9   5       12.34       25.93     13.15 o 
   9   9   5       14.10       10.41     12.62 o 
  11   9   5      262.29      211.98     23.30 o 
  13   9   5      527.60      514.10     41.50 o 
 -22  10   5       62.49       91.04     37.48 o 
 -20  10   5      251.83      226.43     30.92 o 
 -18  10   5       16.37       25.58     14.96 o 
 -16  10   5       65.11       63.44     13.49 o 
 -14  10   5      520.70      529.90     23.82 o 
 -12  10   5      175.39      189.99     16.96 o 
 -10  10   5      976.85      999.98     53.59 o 
  -8  10   5      136.95      117.61     22.57 o 
  -6  10   5      452.24      427.05     25.57 o 
  -4  10   5      156.47      207.89     31.97 o 
  -2  10   5      125.83      163.71     34.35 o 
   0  10   5      810.95      762.51     53.09 o 
   2  10   5      146.67      138.05     17.36 o 
   4  10   5      431.47      458.93     28.21 o 
   6  10   5        8.06        2.63     11.92 o 
   8  10   5       27.46        6.79     13.15 o 
  10  10   5      182.78      214.88     23.41 o 
  12  10   5       19.27       31.34     16.77 o 
 -19  11   5        0.02       43.72     22.08 o 
 -17  11   5       33.26       31.11     14.96 o 
 -15  11   5       98.23       76.88     16.55 o 
 -13  11   5      707.79      697.82     27.63 o 
 -11  11   5      354.63      439.18     24.13 o 
  -9  11   5      181.38      223.62     23.85 o 
  -7  11   5       16.01       19.82     14.20 o 
  -5  11   5       36.11       54.36     13.85 o 
  -3  11   5      498.89      646.58     35.13 o 
  -1  11   5        4.85       -1.20     15.62 o 
   1  11   5       42.28       -8.17     14.23 o 
   3  11   5      228.67      295.29     24.00 o 
   5  11   5      141.22      164.27     20.38 o 
   7  11   5        2.66        2.16     14.96 o 
   9  11   5      331.43      417.98     31.22 o 
  11  11   5       19.13       19.41     15.38 o 
 -18  12   5       38.96       23.60     26.55 o 
 -16  12   5       45.98       57.92     18.81 o 
 -14  12   5       23.06       11.42     13.50 o 
 -12  12   5      196.88      209.51     22.49 o 
 -10  12   5      216.54      228.21     22.66 o 
  -8  12   5       90.42       53.53     16.03 o 
  -6  12   5       40.89       38.58     18.67 o 
  -4  12   5      201.25      241.75     27.54 o 
  -2  12   5        0.27       12.97     14.23 o 
   0  12   5      112.27      104.90     22.08 o 
   2  12   5       64.98       91.39     42.16 o 
   4  12   5      554.20      555.40     53.09 o 
   6  12   5       20.14        4.33     14.20 o 
   8  12   5       23.83       40.60     18.03 o 
 -15  13   5       42.13       21.71     29.67 o 
 -13  13   5       68.96        1.84     24.98 o 
 -11  13   5       20.48       10.42     17.91 o 
  -9  13   5       11.79      -18.67     18.67 o 
  -7  13   5       84.75       21.86     37.48 o 
  -5  13   5        5.49       35.92     17.67 o 
  -3  13   5      285.49      239.98     28.71 o 
  -1  13   5      280.48      238.78     28.71 o 
   1  13   5        8.54       38.21     18.67 o 
   3  13   5       46.55       46.02     20.89 o 
   5  13   5        0.76      -15.62     23.42 o 
 -12  14   5       44.04       -9.37     31.23 o 
 -10  14   5       20.15       31.23     28.11 o 
  -8  14   5      174.79      246.72     46.85 o 
  -6  14   5       30.05       40.60     28.11 o 
  -4  14   5        7.24        3.12     24.98 o 
  -2  14   5       33.50      -18.74     18.74 o 
   0  14   5       42.10       49.97     28.11 o 
   2  14   5        7.83        3.12     24.98 o 
 -28   0   6      515.28      605.87     65.58 o 
 -26   0   6      788.15      946.28     65.58 o 
 -24   0   6      451.41      574.64     49.97 o 
 -22   0   6      313.67      168.26     20.89 o 
 -20   0   6      363.89      240.84     20.89 o 
 -18   0   6     6050.25     5230.76    114.77 o 
 -16   0   6        3.48        9.11      6.08 o 
 -14   0   6      975.56      982.56     24.13 o 
 -12   0   6     6283.76     6105.24    122.27 o 
 -10   0   6     5537.05     5983.26    122.31 o 
  -8   0   6      275.34      165.11     14.82 o 
  -6   0   6     4104.68     4219.24    112.43 o 
  -4   0   6     5642.39     6892.57    187.38 o 
  -2   0   6     9384.74     9512.58    181.04 o 
   0   0   6      248.69      359.92     12.36 o 
   2   0   6     6208.58     5641.18    118.13 o 
   4   0   6      923.33      991.89     34.18 o 
   6   0   6     2273.06     2539.15     67.33 o 
   8   0   6     1418.18     1441.60     70.27 o 
  10   0   6       71.46       28.83     14.23 o 
  12   0   6     2247.46     2268.94    103.06 o 
  14   0   6       10.36       -4.80     14.23 o 
  16   0   6       17.27       21.51     31.23 o 
 -27   1   6      311.67      347.66     49.97 o 
 -25   1   6        0.85        4.68     15.46 o 
 -23   1   6       60.41      110.89     19.87 o 
 -21   1   6       70.49      109.88     11.63 o 
 -19   1   6      473.85      462.39     17.42 o 
 -17   1   6      187.73      172.79      9.87 o 
 -15   1   6       48.29       62.57      5.20 o 
 -13   1   6    16460.92    15647.56    309.27 o 
 -11   1   6      283.82      360.80     10.49 o 
  -9   1   6     5670.08     5739.16     72.38 o 
  -7   1   6     8473.58     9509.93    366.52 o 
  -5   1   6     2943.85     3120.58    105.42 o 
  -3   1   6      148.80      132.92     15.09 o 
  -1   1   6     9702.58     9678.01     99.59 o 
   1   1   6     3726.53     3626.78     41.22 o 
   3   1   6      957.13      892.90     22.60 o 
   5   1   6       77.47       81.10      9.70 o 
   7   1   6      127.46       74.33     10.47 o 
   9   1   6       97.84      122.46     13.61 o 
  11   1   6      677.20      574.99     32.56 o 
  13   1   6     1264.72     1355.39     39.36 o 
  15   1   6      165.73      117.24     16.64 o 
  17   1   6      480.71      468.14     29.97 o 
 -28   2   6      143.61      157.85     26.50 o 
 -26   2   6        6.53      -15.46     15.46 o 
 -24   2   6      137.95      150.18     28.11 o 
 -22   2   6       85.10       67.49     13.15 o 
 -20   2   6       17.45       21.06      7.86 o 
 -18   2   6        0.62       -0.73      7.31 o 
 -16   2   6      337.60      352.27     15.44 o 
 -14   2   6      473.12      530.85     13.48 o 
 -12   2   6     2429.66     2491.47     42.58 o 
 -10   2   6     5305.70     5205.47     62.12 o 
  -8   2   6      392.23      438.39     10.98 o 
  -6   2   6     1119.73     1231.07     27.67 o 
  -4   2   6      210.02      173.53      6.14 o 
  -2   2   6      807.12      836.08     13.09 o 
   0   2   6       33.89       29.57      4.80 o 
   2   2   6      837.28      920.25     20.72 o 
   4   2   6       91.66       88.99      9.70 o 
   6   2   6      445.56      415.61     17.91 o 
   8   2   6       75.71       90.79     11.63 o 
  10   2   6      153.69      157.14     15.50 o 
  12   2   6      176.70      181.17     19.38 o 
  14   2   6       24.99       35.96     13.61 o 
  16   2   6        2.01       -4.20     12.04 o 
 -27   3   6        0.13      -14.99     15.59 o 
 -25   3   6      619.77      593.16     41.78 o 
 -23   3   6        7.55       10.93     15.46 o 
 -21   3   6      915.34      915.56     27.63 o 
 -19   3   6       10.07       13.27      7.81 o 
 -17   3   6       29.47       26.72      8.05 o 
 -15   3   6       88.75       89.06      6.91 o 
 -13   3   6      887.13      755.20     18.40 o 
 -11   3   6      660.87      584.68     10.09 o 
  -9   3   6       28.91       52.12      4.61 o 
  -7   3   6     1772.19     1887.03     36.96 o 
  -5   3   6      907.11     1232.37     32.67 o 
  -3   3   6      488.38      629.68     12.13 o 
  -1   3   6       50.43       39.78      5.37 o 
   1   3   6       27.23       63.18      6.54 o 
   3   3   6       35.25       28.64      6.81 o 
   5   3   6      379.06      346.19     17.18 o 
   7   3   6      288.14      257.02     16.74 o 
   9   3   6      427.92      364.90     21.04 o 
  11   3   6       80.51       85.47     13.92 o 
  13   3   6      617.53      658.67     27.69 o 
  15   3   6      595.35      615.32     30.42 o 
 -26   4   6      849.89     1027.36     51.86 o 
 -24   4   6        3.51        6.25     15.46 o 
 -22   4   6       48.18       71.05     17.26 o 
 -20   4   6      319.57      296.90     20.38 o 
 -18   4   6     3299.34     2855.99     52.92 o 
 -16   4   6      181.72      258.52     13.62 o 
 -14   4   6       92.86       90.14      7.65 o 
 -12   4   6      359.61      269.30      9.79 o 
 -10   4   6      165.99      165.63      7.09 o 
  -8   4   6      741.31      650.53     12.89 o 
  -6   4   6     4276.23     4621.10     90.30 o 
  -4   4   6     6133.28     6638.05     84.34 o 
  -2   4   6     1200.92     1075.94     17.47 o 
   0   4   6      776.58      829.89     15.82 o 
   2   4   6       74.45       71.34     11.51 o 
   4   4   6      161.14      206.25     21.19 o 
   6   4   6     3986.17     3938.80     68.68 o 
   8   4   6      331.91      367.48     25.24 o 
  10   4   6      196.20      153.98     15.97 o 
  12   4   6     1321.14     1481.81     40.93 o 
  14   4   6       88.31       25.33     12.93 o 
  16   4   6       19.56       27.95     13.92 o 
 -27   5   6      150.99      140.65     27.54 o 
 -25   5   6      183.61      178.74     43.72 o 
 -23   5   6      303.89      387.30     35.13 o 
 -21   5   6      184.57      244.95     26.55 o 
 -19   5   6      232.81      209.80     15.33 o 
 -17   5   6      154.27      112.38     11.27 o 
 -15   5   6      775.86      696.50     21.58 o 
 -13   5   6     2517.80     2289.10     34.53 o 
 -11   5   6        0.42       13.61      4.93 o 
  -9   5   6      873.46      833.21     17.20 o 
  -7   5   6      339.72      406.68     12.56 o 
  -5   5   6     1408.29     1347.77     23.91 o 
  -3   5   6       92.78       81.71      7.73 o 
  -1   5   6     2739.12     2741.68     49.00 o 
   1   5   6     1890.01     1971.67     32.59 o 
   3   5   6       23.30       14.57      9.02 o 
   5   5   6      142.99      141.05     15.47 o 
   7   5   6      359.12      373.63     21.31 o 
   9   5   6       22.71       19.24     10.47 o 
  11   5   6      931.17      873.63     31.11 o 
  13   5   6     1051.80     1229.53     39.41 o 
  15   5   6      392.99      389.03     30.20 o 
 -26   6   6       20.18        7.81     19.87 o 
 -24   6   6       22.57       24.98     24.98 o 
 -22   6   6      118.22      181.14     37.48 o 
 -20   6   6        1.94       -2.02     10.99 o 
 -18   6   6        0.05        1.46      7.86 o 
 -16   6   6      103.97      107.86     13.74 o 
 -14   6   6     1023.76      944.11     25.59 o 
 -12   6   6      784.71      772.23     19.56 o 
 -10   6   6     1699.95     1685.35     27.23 o 
  -8   6   6       98.76      130.18      8.21 o 
  -6   6   6     1651.68     1654.83     32.26 o 
  -4   6   6      135.73      167.03     10.27 o 
  -2   6   6      515.43      506.90     15.48 o 
   0   6   6      214.85      215.93     14.40 o 
   2   6   6       40.80       46.39      9.33 o 
   4   6   6      444.03      420.35     22.38 o 
   6   6   6       26.71       29.51     15.79 o 
   8   6   6       49.16       77.28     14.96 o 
  10   6   6      142.87      208.36     18.64 o 
  12   6   6      849.82      898.09     33.94 o 
  14   6   6       12.84       38.95     14.62 o 
 -25   7   6      104.57      109.31     34.35 o 
 -23   7   6       76.01       96.81     34.35 o 
 -21   7   6      241.87      284.20     43.72 o 
 -19   7   6       46.89       23.74     12.36 o 
 -17   7   6        8.09       -0.42      8.65 o 
 -15   7   6       13.16        7.69      8.27 o 
 -13   7   6       39.69       35.77      8.10 o 
 -11   7   6      704.24      651.79     19.58 o 
  -9   7   6      298.34      344.67     20.10 o 
  -7   7   6      490.71      514.14     15.42 o 
  -5   7   6       73.33       98.29     11.32 o 
  -3   7   6     1102.43     1096.64     30.56 o 
  -1   7   6        1.41       11.52      8.05 o 
   1   7   6      496.60      531.23     22.79 o 
   3   7   6      659.06      663.03     26.93 o 
   5   7   6       49.34       41.50     12.36 o 
   7   7   6      709.58      673.02     29.41 o 
   9   7   6      618.76      641.52     31.22 o 
  11   7   6       18.73        8.18     12.04 o 
  13   7   6        0.16       -0.10     12.67 o 
 -24   8   6      153.61      151.36     49.97 o 
 -22   8   6       16.76       37.13     19.51 o 
 -20   8   6      409.92      407.27     48.88 o 
 -18   8   6      688.09      631.88     30.01 o 
 -16   8   6       18.06       23.62     16.61 o 
 -14   8   6       26.05       17.59      8.24 o 
 -12   8   6       76.76       83.51      9.66 o 
 -10   8   6      368.23      356.64     16.12 o 
  -8   8   6      119.63      151.45     21.64 o 
  -6   8   6     1849.25     1861.15     44.30 o 
  -4   8   6     2236.68     2309.43     52.75 o 
  -2   8   6      231.97      271.08     17.58 o 
   0   8   6       15.81       10.47      9.51 o 
   2   8   6      247.85      253.57     28.85 o 
   4   8   6      202.01      179.77     18.03 o 
   6   8   6      935.86     1012.17     43.36 o 
   8   8   6        9.50       15.12     14.60 o 
  10   8   6      146.60      148.51     20.98 o 
  12   8   6       23.06       39.67     15.18 o 
 -23   9   6       41.17       71.83     24.29 o 
 -21   9   6      169.11      238.83     28.71 o 
 -19   9   6       93.63       80.75     17.36 o 
 -17   9   6        5.62        3.76     12.36 o 
 -15   9   6      432.26      488.91     27.61 o 
 -13   9   6       62.80       52.64     13.52 o 
 -11   9   6       84.70       36.27      9.82 o 
  -9   9   6       58.95       68.63     10.82 o 
  -7   9   6       82.48       66.06     18.52 o 
  -5   9   6       61.11       56.17     12.36 o 
  -3   9   6        3.46        4.91     10.10 o 
  -1   9   6      345.28      348.21     25.40 o 
   1   9   6        3.04       -3.31      9.53 o 
   3   9   6      268.19      263.30     21.64 o 
   5   9   6      322.22      285.78     25.39 o 
   7   9   6      306.57      272.28     24.00 o 
   9   9   6      188.10      196.42     22.49 o 
  11   9   6      366.39      328.99     28.85 o 
 -22  10   6      123.12      159.81     26.23 o 
 -20  10   6       10.63       38.03     18.67 o 
 -18  10   6       23.65       47.93     16.03 o 
 -16  10   6        0.08       -1.50     13.54 o 
 -14  10   6      366.85      298.29     22.98 o 
 -12  10   6       83.13       57.90     14.96 o 
 -10  10   6       42.48       80.98     15.10 o 
  -8  10   6        0.39        9.11     11.33 o 
  -6  10   6      535.34      617.93     27.79 o 
  -4  10   6       68.55       95.75     14.56 o 
  -2  10   6       21.88       23.42     13.25 o 
   0  10   6        6.07       -3.12     13.25 o 
   2  10   6       38.41       33.31     12.62 o 
   4  10   6        9.03       13.24     19.32 o 
   6  10   6       10.61       -3.12     13.74 o 
   8  10   6        6.32        0.64     14.20 o 
  10  10   6        8.69       -1.56     17.67 o 
 -19  11   6       14.52        9.02     31.23 o 
 -17  11   6       14.20       20.47     19.51 o 
 -15  11   6       45.57       24.62     14.81 o 
 -13  11   6       41.42       75.75     16.03 o 
 -11  11   6      136.13      171.26     57.78 o 
  -9  11   6      119.94      140.88     25.32 o 
  -7  11   6      175.42      167.38     23.99 o 
  -5  11   6       63.80       23.24     13.54 o 
  -3  11   6      198.83      144.75     22.08 o 
  -1  11   6      131.67       98.10     20.30 o 
   1  11   6       70.50      102.93     20.89 o 
   3  11   6      192.10      216.90     23.96 o 
   5  11   6        8.94       -4.62     13.15 o 
   7  11   6      526.58      451.56     39.75 o 
   9  11   6      124.75      144.44     28.45 o 
 -18  12   6      151.19      182.30     39.04 o 
 -16  12   6        2.10      -13.95     16.45 o 
 -14  12   6       40.79       12.49     19.87 o 
 -12  12   6      101.93      137.06     20.21 o 
 -10  12   6        5.87       -3.49     17.91 o 
  -8  12   6        2.84      -15.80     18.74 o 
  -6  12   6      417.87      459.43     45.28 o 
  -4  12   6      310.46      312.30     43.72 o 
  -2  12   6       63.10       68.71     28.11 o 
   0  12   6        6.17       18.74     24.98 o 
   2  12   6       87.74       74.95     28.11 o 
   4  12   6       38.78       53.09     19.87 o 
   6  12   6       80.49       90.97     23.11 o 
 -15  13   6       18.60       -3.62     20.21 o 
 -13  13   6        8.58      -18.74     19.51 o 
 -11  13   6        9.83      -17.00     34.35 o 
  -9  13   6       17.98       -8.82     18.67 o 
  -7  13   6       35.17        6.25     21.86 o 
  -5  13   6        2.12      -12.49     24.98 o 
  -3  13   6       13.68        3.12     24.98 o 
  -1  13   6      158.68      115.55     34.35 o 
   1  13   6        5.41      -18.74     18.74 o 
   3  13   6      148.30      146.78     37.48 o 
 -10  14   6       13.69       37.48     28.11 o 
  -8  14   6        0.97       -9.37     24.98 o 
  -6  14   6      105.35      109.31     34.35 o 
  -4  14   6      114.86      103.06     34.35 o 
  -2  14   6        5.21       -3.12     24.98 o 
 -27   1   7       21.57       43.72     17.67 o 
 -25   1   7       11.54       -3.36     14.23 o 
 -23   1   7       71.27       42.68     16.45 o 
 -21   1   7      374.69      300.98     25.32 o 
 -19   1   7       56.39       38.04     12.00 o 
 -17   1   7       15.76        7.13      5.09 o 
 -15   1   7      543.29      581.45     14.03 o 
 -13   1   7     1147.68     1264.88     20.57 o 
 -11   1   7     1280.27     1346.90     21.77 o 
  -9   1   7     2354.94     2389.01     52.25 o 
  -7   1   7      143.79      130.68      5.41 o 
  -5   1   7       71.56      138.17      7.21 o 
  -3   1   7     1593.35     1576.80     29.39 o 
  -1   1   7     4555.18     4537.51     80.08 o 
   1   1   7     1677.83     1743.76     24.59 o 
   3   1   7     8611.49     8101.51    119.03 o 
   5   1   7     4343.51     4106.93     86.55 o 
   7   1   7      651.23      673.78     23.79 o 
   9   1   7      105.79       70.10     12.34 o 
  11   1   7       19.48       21.13     13.07 o 
  13   1   7        1.06        1.06     10.76 o 
  15   1   7       66.63       74.95     22.08 o 
 -28   2   7      137.31      163.97     28.71 o 
 -26   2   7       47.83       19.36     16.45 o 
 -24   2   7     1935.04     1734.48    109.31 o 
 -22   2   7     1735.05     1503.88     53.00 o 
 -20   2   7      703.52      655.23     51.53 o 
 -18   2   7        6.39        0.26      6.08 o 
 -16   2   7       58.91       71.58      5.91 o 
 -14   2   7     5318.01     5697.67     76.58 o 
 -12   2   7     1762.58     1894.07     30.17 o 
 -10   2   7     1664.67     1728.92     26.79 o 
  -8   2   7       25.55       45.04      7.67 o 
  -6   2   7     1054.47     1167.72     24.26 o 
  -4   2   7      229.96      273.76      6.84 o 
  -2   2   7      526.74      545.70     14.32 o 
   0   2   7     2649.09     2499.27     40.50 o 
   2   2   7    11919.08    12060.82    151.83 o 
   4   2   7     1173.45     1422.97     32.33 o 
   6   2   7      220.16      252.12     16.34 o 
   8   2   7      181.41      129.72     14.40 o 
  10   2   7       30.07       51.37     12.04 o 
  12   2   7        1.41        6.65     11.27 o 
  14   2   7      191.38      155.30     28.17 o 
 -27   3   7        0.04       -6.73     26.55 o 
 -25   3   7      144.95      131.17     23.11 o 
 -23   3   7        7.99       36.44     16.45 o 
 -21   3   7      535.96      435.42     43.72 o 
 -19   3   7       68.32       84.87     13.15 o 
 -17   3   7      231.20      205.85     13.51 o 
 -15   3   7     1476.58     1634.46     26.00 o 
 -13   3   7     3529.19     3951.64     61.31 o 
 -11   3   7     2541.54     2571.88     42.56 o 
  -9   3   7     2387.11     2502.03     39.70 o 
  -7   3   7        6.54       14.83      2.70 o 
  -5   3   7      478.92      571.78     12.52 o 
  -3   3   7     1236.65     1260.28     17.88 o 
  -1   3   7     2060.24     2197.84     31.17 o 
   1   3   7     7361.07     7460.96     88.73 o 
   3   3   7     5541.96     5276.73     83.12 o 
   5   3   7     6722.85     6596.23    103.41 o 
   7   3   7      119.70      184.18     15.50 o 
   9   3   7      344.02      337.18     21.60 o 
  11   3   7        2.84       -9.97     10.06 o 
  13   3   7       22.14       22.10     14.96 o 
 -28   4   7       15.02       26.09     18.67 o 
 -26   4   7       66.29       69.31     26.55 o 
 -24   4   7        0.51       -0.62     16.45 o 
 -22   4   7      155.89      103.44     19.87 o 
 -20   4   7       87.43       80.19     18.67 o 
 -18   4   7      180.61      211.49     17.20 o 
 -16   4   7        0.01       -0.35      6.96 o 
 -14   4   7      521.23      629.61     14.31 o 
 -12   4   7       30.80       39.19      9.54 o 
 -10   4   7     3997.26     4070.11     84.84 o 
  -8   4   7       74.02       48.66      7.69 o 
  -6   4   7      973.15      895.15     25.36 o 
  -4   4   7      306.27      314.51     10.73 o 
  -2   4   7      771.25      738.77     14.51 o 
   0   4   7     2083.36     2118.32     35.15 o 
   2   4   7      114.57      140.68     12.04 o 
   4   4   7     3647.39     3532.34     66.71 o 
   6   4   7      131.82      169.62     15.18 o 
   8   4   7       12.48       25.77     10.93 o 
  10   4   7      216.62      239.78     20.74 o 
  12   4   7      110.51      101.26     17.85 o 
  14   4   7        0.73        1.56     17.67 o 
 -27   5   7      136.83       92.27     23.99 o 
 -25   5   7       72.89       83.87     20.89 o 
 -23   5   7      185.13      140.54     34.35 o 
 -21   5   7       18.25       -1.20     14.23 o 
 -19   5   7        0.85      -12.00     12.00 o 
 -17   5   7      224.20      265.83     23.99 o 
 -15   5   7        0.02       -4.87      6.36 o 
 -13   5   7      177.35      231.10     40.48 o 
 -11   5   7       12.06        9.85      4.66 o 
  -9   5   7      134.19      158.22     10.41 o 
  -7   5   7     1712.20     1552.49     46.45 o 
  -5   5   7       25.73       25.19      5.47 o 
  -3   5   7       56.06       58.96      7.35 o 
  -1   5   7     4169.07     4150.72     71.22 o 
   1   5   7     1952.20     1958.35     35.13 o 
   3   5   7     3949.23     3908.31     77.49 o 
   5   5   7      564.33      557.75     22.60 o 
   7   5   7      782.89      771.42     27.63 o 
   9   5   7       22.35       25.77     12.49 o 
  11   5   7        0.03       -0.27     14.79 o 
  13   5   7      215.82      246.01     25.80 o 
 -26   6   7       10.54       26.03     32.79 o 
 -24   6   7      894.34      758.90     59.34 o 
 -22   6   7     1225.78     1258.59     74.95 o 
 -20   6   7      792.42      794.65     46.85 o 
 -18   6   7      504.44      412.05     31.96 o 
 -16   6   7       22.96       26.55     14.05 o 
 -14   6   7      185.13      219.37     17.36 o 
 -12   6   7      820.06      826.15     21.87 o 
 -10   6   7      429.65      348.48     13.70 o 
  -8   6   7     1089.76     1087.06     22.79 o 
  -6   6   7      599.23      614.60     18.34 o 
  -4   6   7       85.30      136.67     10.98 o 
  -2   6   7      661.19      658.01     20.21 o 
   0   6   7      183.50      158.76     13.52 o 
   2   6   7     1010.29     1043.29     39.79 o 
   4   6   7     4975.23     5001.83     97.23 o 
   6   6   7      136.76      145.52     15.07 o 
   8   6   7        0.07      -10.37     10.37 o 
  10   6   7      232.53      225.14     35.40 o 
  12   6   7      193.22      216.87     24.60 o 
 -25   7   7      107.41       37.48     31.23 o 
 -23   7   7      142.43      146.78     34.35 o 
 -21   7   7       48.65       34.35     24.98 o 
 -19   7   7        0.32       10.93     15.46 o 
 -17   7   7        2.95       -4.68     13.25 o 
 -15   7   7      418.17      429.34     28.36 o 
 -13   7   7      586.42      682.15     24.34 o 
 -11   7   7        0.09       -3.43      5.80 o 
  -9   7   7      303.57      426.32     17.13 o 
  -7   7   7     1388.98     1350.87     40.82 o 
  -5   7   7      478.70      430.10     19.17 o 
  -3   7   7       21.54       12.28      8.48 o 
  -1   7   7     2697.13     2729.70     83.35 o 
   1   7   7      262.21      259.15     20.63 o 
   3   7   7      359.19      363.55     24.00 o 
   5   7   7     1754.76     1823.62     49.86 o 
   7   7   7       28.96       21.45     15.36 o 
   9   7   7       81.47       54.13     16.23 o 
  11   7   7       38.21       33.31     16.23 o 
 -24   8   7       29.59       24.98     28.11 o 
 -22   8   7      117.20       87.45     31.23 o 
 -20   8   7       33.57       33.57     40.60 o 
 -18   8   7        5.19        5.22     12.36 o 
 -16   8   7        8.04        2.63     11.92 o 
 -14   8   7        0.67       -4.79      9.48 o 
 -12   8   7       26.87       43.60     10.32 o 
 -10   8   7      642.70      710.28     25.25 o 
  -8   8   7      356.23      406.32     20.00 o 
  -6   8   7      248.23      292.60     17.31 o 
  -4   8   7      442.96      368.88     40.57 o 
  -2   8   7      156.68      132.69     13.10 o 
   0   8   7      584.05      538.23     42.95 o 
   2   8   7      468.91      491.73     40.15 o 
   4   8   7     1043.15     1059.71     37.23 o 
   6   8   7      454.02      532.97     89.01 o 
   8   8   7        7.56       17.18     20.30 o 
  10   8   7        6.62        1.86     14.20 o 
 -23   9   7      295.85      329.83     36.39 o 
 -21   9   7        8.14       28.11     26.55 o 
 -19   9   7        7.92       -9.37     15.46 o 
 -17   9   7        2.88       -8.15     13.15 o 
 -15   9   7      146.46      150.65     18.58 o 
 -13   9   7      115.24      134.60     24.36 o 
 -11   9   7      308.98      338.57     29.75 o 
  -9   9   7       41.68       59.15     18.67 o 
  -7   9   7      333.52      357.57     78.08 o 
  -5   9   7        4.16       18.74     14.99 o 
  -3   9   7        9.72       -9.51      9.51 o 
  -1   9   7       62.11       90.35     14.42 o 
   1   9   7      171.28      152.20     42.16 o 
   3   9   7     2432.35     2446.50     78.08 o 
   5   9   7      236.30      242.29     28.71 o 
   7   9   7      173.92      165.98     26.55 o 
   9   9   7        0.62       14.88     21.86 o 
 -22  10   7      421.87      423.49     39.75 o 
 -20  10   7      295.67      310.46     39.04 o 
 -18  10   7      137.63      146.85     26.50 o 
 -16  10   7        0.35        3.75     15.31 o 
 -14  10   7       24.15       11.38     14.20 o 
 -12  10   7       26.50       21.98     13.85 o 
 -10  10   7      176.03      147.16     23.99 o 
  -8  10   7       40.96       48.02     17.26 o 
  -6  10   7      140.30      145.05     23.99 o 
  -4  10   7      234.24      229.93     26.23 o 
  -2  10   7        6.94       12.49     21.86 o 
   0  10   7       30.22       29.77     16.45 o 
   2  10   7      230.03      199.92     26.50 o 
   4  10   7     1413.06     1281.94     56.28 o 
   6  10   7        0.85       -4.68     17.67 o 
   8  10   7       95.70      134.95     35.92 o 
 -19  11   7        0.45        3.45     23.42 o 
 -17  11   7        6.28        1.56     19.87 o 
 -15  11   7      340.43      419.96     36.39 o 
 -13  11   7      132.21      174.61     27.54 o 
 -11  11   7        8.27       15.25     37.48 o 
  -9  11   7       41.03       47.91     54.65 o 
  -7  11   7      728.76      767.96     54.65 o 
  -5  11   7      125.74      111.66     35.92 o 
  -3  11   7       10.91       28.11     24.98 o 
  -1  11   7      342.99      393.50     46.85 o 
   1  11   7      231.15      209.24     37.48 o 
   3  11   7       26.02        7.81     17.67 o 
   5  11   7      219.66      262.88     33.12 o 
 -18  12   7        0.11       12.49     31.23 o 
 -16  12   7       14.15       12.49     32.79 o 
 -14  12   7       40.50       17.00     19.51 o 
 -12  12   7      147.25       84.87     25.32 o 
 -10  12   7       49.38       62.01     22.49 o 
  -8  12   7       90.26       61.37     21.75 o 
  -6  12   7        7.49      -21.86     24.98 o 
  -4  12   7       33.80       18.74     21.86 o 
  -2  12   7        4.45        0.00     24.98 o 
   0  12   7      177.00      137.41     37.48 o 
   2  12   7      263.04      359.15     53.09 o 
   4  12   7      612.21      672.17     47.44 o 
 -13  13   7       19.53      -12.99     49.97 o 
 -11  13   7       57.43       40.60     24.75 o 
  -9  13   7        9.62      -20.21     20.21 o 
  -7  13   7        6.67      -15.62     21.86 o 
  -5  13   7       23.18       34.35     28.11 o 
  -3  13   7        0.76      -24.98     24.98 o 
  -1  13   7        1.59      -15.62     21.86 o 
   1  13   7      143.64      109.31     34.35 o 
 -28   0   8       30.59        6.25     21.86 o 
 -26   0   8      542.01      524.67     53.09 o 
 -24   0   8      193.38      203.00     34.35 o 
 -22   0   8       33.41       28.11     18.74 o 
 -20   0   8     2953.68     3094.94    109.31 o 
 -18   0   8      500.20      446.60     31.23 o 
 -16   0   8     1839.18     1443.78     44.27 o 
 -14   0   8    13030.08    12688.45    332.60 o 
 -12   0   8       88.84      112.19      6.40 o 
 -10   0   8     2441.88     1986.26     81.20 o 
  -8   0   8     1104.06     1125.87     56.21 o 
  -6   0   8     2698.64     2217.36     65.58 o 
  -4   0   8     2927.22     3044.97     93.69 o 
  -2   0   8      399.11      491.68     17.26 o 
   0   0   8     2866.39     3023.16     54.33 o 
   2   0   8      791.40      773.92     30.68 o 
   4   0   8     8547.13     8388.89    176.62 o 
   6   0   8      809.16      915.44     39.75 o 
   8   0   8     1202.71     1121.17     68.71 o 
  10   0   8       15.51       31.23     24.98 o 
  12   0   8      554.41      768.27     62.46 o 
 -27   1   8      137.03      141.65     24.29 o 
 -25   1   8      171.27      245.25     26.50 o 
 -23   1   8      132.05      166.35     39.04 o 
 -21   1   8      381.72      550.24     62.46 o 
 -19   1   8        7.81       -9.37      9.37 o 
 -17   1   8      340.48      261.26     15.21 o 
 -15   1   8       30.62       66.21      7.91 o 
 -13   1   8     9548.95     9606.80    108.94 o 
 -11   1   8     1938.18     1911.54     39.77 o 
  -9   1   8     2135.20     1955.05     34.71 o 
  -7   1   8     5956.42     5134.87    122.06 o 
  -5   1   8      220.58      126.50     11.04 o 
  -3   1   8     1579.31     1508.95     30.65 o 
  -1   1   8      156.17      241.20     14.29 o 
   1   1   8       15.51       20.64      6.04 o 
   3   1   8      131.97      129.88     11.91 o 
   5   1   8        1.08        9.37      8.48 o 
   7   1   8      269.61      267.40     20.85 o 
   9   1   8       24.93        0.24     17.18 o 
  11   1   8       12.42        0.48     14.23 o 
  13   1   8       51.05       33.80     35.92 o 
 -28   2   8       67.50       60.82     20.30 o 
 -26   2   8        0.07      -18.74     18.74 o 
 -24   2   8        5.25       10.93     15.46 o 
 -22   2   8       95.83      118.31     18.67 o 
 -20   2   8       51.77       70.58     15.46 o 
 -18   2   8      422.23      387.77     18.85 o 
 -16   2   8      324.80      300.38     17.06 o 
 -14   2   8      357.60      377.84     13.02 o 
 -12   2   8      225.95      252.48     13.69 o 
 -10   2   8      315.75      325.19     10.58 o 
  -8   2   8       30.27       34.92      4.27 o 
  -6   2   8     1340.01     1239.72     30.20 o 
  -4   2   8     1007.96     1010.30     35.61 o 
  -2   2   8       46.47       33.05      4.78 o 
   0   2   8      691.10      793.94     15.17 o 
   2   2   8        1.65        1.04      6.90 o 
   4   2   8      393.66      430.12     18.82 o 
   6   2   8       56.00       35.60     10.47 o 
   8   2   8       37.10       53.09     17.67 o 
  10   2   8        6.01       -2.23     15.62 o 
  12   2   8      132.65      142.12     26.50 o 
 -27   3   8        1.53        6.45     20.30 o 
 -25   3   8      352.44      366.87     54.65 o 
 -23   3   8        0.41       11.53     14.23 o 
 -21   3   8       59.85       28.59     14.23 o 
 -19   3   8      194.62      211.07     16.77 o 
 -17   3   8      477.77      348.78     23.11 o 
 -15   3   8     2817.91     2964.26     62.17 o 
 -13   3   8     6141.61     5988.72     88.56 o 
 -11   3   8      691.64      634.12     15.11 o 
  -9   3   8      679.83      675.72     15.76 o 
  -7   3   8        1.41       11.87      4.96 o 
  -5   3   8     1105.54      850.02     14.59 o 
  -3   3   8       67.94      103.14      5.29 o 
  -1   3   8       75.38       78.76      8.05 o 
   1   3   8      907.70      888.17     23.27 o 
   3   3   8      205.56      199.40     14.40 o 
   5   3   8      503.06      573.24     23.00 o 
   7   3   8        0.45      -10.41     10.82 o 
   9   3   8      433.17      446.68     37.54 o 
  11   3   8      594.58      680.84     44.17 o 
 -26   4   8      626.54      551.25     41.78 o 
 -24   4   8      113.49      140.22     23.11 o 
 -22   4   8       20.62      -14.05     17.18 o 
 -20   4   8     1448.46     1605.57     56.02 o 
 -18   4   8       50.77       58.04     14.99 o 
 -16   4   8       62.82       18.17     12.00 o 
 -14   4   8     9032.40     8622.56    148.19 o 
 -12   4   8      399.06      425.47     17.58 o 
 -10   4   8      859.29      640.85     32.98 o 
  -8   4   8      108.91      120.67      9.10 o 
  -6   4   8      279.75      245.08     12.66 o 
  -4   4   8       14.10       18.39      3.77 o 
  -2   4   8      342.69      389.55     12.93 o 
   0   4   8      430.83      442.81     14.76 o 
   2   4   8      570.91      518.17     19.36 o 
   4   4   8     3276.02     3225.72     69.66 o 
   6   4   8      768.23      779.29     31.82 o 
   8   4   8      221.71      224.70     27.54 o 
  10   4   8       68.26      115.89     24.29 o 
  12   4   8        5.94        0.59     17.26 o 
 -27   5   8       77.62       77.27     23.42 o 
 -25   5   8      354.65      441.50     48.41 o 
 -23   5   8       72.00      106.18     31.23 o 
 -21   5   8       81.49      168.89     62.46 o 
 -19   5   8      398.07      486.73     32.90 o 
 -17   5   8       49.38       20.30     26.55 o 
 -15   5   8       80.38      158.85     15.56 o 
 -13   5   8     1426.27     1411.18     44.06 o 
 -11   5   8     2382.44     2104.94     78.08 o 
  -9   5   8      271.67      275.73     22.49 o 
  -7   5   8     2210.94     2018.69     55.08 o 
  -5   5   8      119.56       99.91     11.99 o 
  -3   5   8       89.93       80.70      9.37 o 
  -1   5   8      207.09      189.42      8.90 o 
   1   5   8       25.58       22.45     10.10 o 
   3   5   8      121.04      120.72     15.55 o 
   5   5   8       21.49       13.27     11.33 o 
   7   5   8      166.98      144.13     23.99 o 
   9   5   8      155.95      144.01     25.32 o 
  11   5   8       30.15       17.82     18.67 o 
 -26   6   8       96.89       98.28     23.11 o 
 -24   6   8       26.12       24.98     28.11 o 
 -22   6   8      309.81      290.44     40.60 o 
 -20   6   8       96.12      123.69     21.75 o 
 -18   6   8       73.17       45.80     16.45 o 
 -16   6   8      117.56      133.33     37.48 o 
 -14   6   8      594.69      630.59     25.56 o 
 -12   6   8      333.15      236.81     21.75 o 
 -10   6   8     1180.05     1085.15     43.72 o 
  -8   6   8       50.14       25.77     12.71 o 
  -6   6   8     1266.94     1132.15     39.57 o 
  -4   6   8      203.64      203.62     16.03 o 
  -2   6   8      140.26      126.37     14.96 o 
   0   6   8      135.75      123.85     17.67 o 
   2   6   8       53.54       64.75     15.46 o 
   4   6   8      282.95      304.11     23.44 o 
   6   6   8      103.99       91.00     19.87 o 
   8   6   8        2.75       11.24     16.45 o 
  10   6   8       21.07        4.96     21.86 o 
 -25   7   8       12.64       -6.25     24.98 o 
 -23   7   8       18.28       34.35     24.98 o 
 -21   7   8      291.30      293.57     40.60 o 
 -19   7   8       14.16       25.57     17.26 o 
 -17   7   8      508.83      509.96     32.90 o 
 -15   7   8     1763.04     1712.06     46.43 o 
 -13   7   8     5122.33     5028.59     83.49 o 
 -11   7   8        1.64       -2.84     12.00 o 
  -9   7   8       32.42       23.16     12.71 o 
  -7   7   8      747.48      740.52     43.72 o 
  -5   7   8      318.75      254.50     24.98 o 
  -3   7   8      193.38      193.94     17.20 o 
  -1   7   8        0.20       -5.29     10.81 o 
   1   7   8     1297.91     1351.69     49.65 o 
   3   7   8      111.70      111.42     19.87 o 
   5   7   8      984.72     1014.50     47.44 o 
   7   7   8       94.99       82.76     22.08 o 
   9   7   8       35.10       68.71     22.08 o 
 -24   8   8        8.33        0.00     24.98 o 
 -22   8   8        6.06       18.74     24.98 o 
 -20   8   8      158.34      163.69     25.32 o 
 -18   8   8      143.08      162.19     28.11 o 
 -16   8   8      167.14      122.57     18.58 o 
 -14   8   8     1611.12     1515.83     45.52 o 
 -12   8   8      185.73      155.16     21.75 o 
 -10   8   8       17.44       28.35     14.23 o 
  -8   8   8      130.19       96.12     31.23 o 
  -6   8   8        0.00       -1.70     10.85 o 
  -4   8   8       68.56       63.75     21.86 o 
  -2   8   8      283.40      319.70     25.49 o 
   0   8   8      349.36      282.29     28.11 o 
   2   8   8        2.38       21.86     15.46 o 
   4   8   8      463.26      455.99     37.54 o 
   6   8   8      409.32      376.08     40.60 o 
   8   8   8        1.24       -1.56     17.67 o 
 -23   9   8       59.49       78.08     24.29 o 
 -21   9   8        9.71        8.27     18.74 o 
 -19   9   8      319.20      382.33     56.21 o 
 -17   9   8      171.31      149.13     26.23 o 
 -15   9   8        8.64       28.44     14.56 o 
 -13   9   8      448.32      502.21     29.30 o 
 -11   9   8      306.07      254.86     28.45 o 
  -9   9   8       68.36       99.35     19.51 o 
  -7   9   8       47.34       51.14     16.07 o 
  -5   9   8       50.33       56.77     17.91 o 
  -3   9   8        2.49       -6.69     14.99 o 
  -1   9   8       63.62       43.51     16.45 o 
   1   9   8      227.59      264.77     45.28 o 
   3   9   8      142.90      125.70     28.11 o 
   5   9   8       53.15       43.72     19.87 o 
   7   9   8        8.89       10.54     17.26 o 
 -20  10   8        3.42        5.90     31.23 o 
 -18  10   8       16.37       26.64     18.67 o 
 -16  10   8      165.97      198.05     27.54 o 
 -14  10   8      897.62      953.63     47.44 o 
 -12  10   8      453.22      362.51     32.90 o 
 -10  10   8       78.61       66.91     34.35 o 
  -8  10   8        2.19      -13.24     13.24 o 
  -6  10   8      121.29      110.20     22.49 o 
  -4  10   8        3.36       10.35     20.30 o 
  -2  10   8       37.99       56.21     24.98 o 
   0  10   8        1.07       24.15     16.45 o 
   2  10   8       29.10       20.30     17.67 o 
   4  10   8       34.56       28.11     18.67 o 
   6  10   8       31.90       33.31     19.51 o 
 -19  11   8        1.13       10.76     19.51 o 
 -17  11   8       30.72       71.09     23.11 o 
 -15  11   8      417.12      334.72     34.18 o 
 -13  11   8     1531.23     1800.50     66.25 o 
 -11  11   8        1.96       -8.27     17.91 o 
  -9  11   8       27.92       40.60     20.89 o 
  -7  11   8      104.43      144.25     26.55 o 
  -5  11   8        0.04       13.59     17.91 o 
  -3  11   8       89.55      106.18     31.23 o 
  -1  11   8       22.41       12.49     21.86 o 
   1  11   8      316.34      317.06     33.12 o 
   3  11   8       42.83       64.93     20.89 o 
 -16  12   8      131.72      151.04     28.71 o 
 -14  12   8      251.73      222.67     30.92 o 
 -12  12   8       90.08      103.71     26.23 o 
 -10  12   8        3.07       -9.72     19.51 o 
  -8  12   8       88.19       35.69     28.11 o 
  -6  12   8        1.25       -9.37     21.86 o 
  -4  12   8        3.80        6.25     21.86 o 
  -2  12   8      113.72      187.38     37.48 o 
   0  12   8      181.61      156.15     37.48 o 
 -11  13   8        1.48       -2.47     20.21 o 
  -9  13   8       39.61       30.78     29.67 o 
  -7  13   8        8.92        9.37     24.98 o 
  -5  13   8        0.14      -21.86     21.86 o 
 -27   1   9       58.50       59.52     23.42 o 
 -25   1   9       93.42      110.11     19.87 o 
 -23   1   9      283.32      233.71     23.11 o 
 -21   1   9      995.98      967.01     37.54 o 
 -19   1   9      149.76      112.57     12.20 o 
 -17   1   9      996.43      905.48     27.19 o 
 -15   1   9       93.00       85.74      8.57 o 
 -13   1   9      688.18      583.12     14.20 o 
 -11   1   9       13.87        3.35      4.10 o 
  -9   1   9       74.87       85.12      9.02 o 
  -7   1   9     1275.98     1270.86     30.86 o 
  -5   1   9      425.35      395.22     17.67 o 
  -3   1   9      190.47      204.86     13.15 o 
  -1   1   9      136.82      166.17      9.48 o 
   1   1   9     1115.85     1125.56     54.65 o 
   3   1   9      106.49      129.87     18.67 o 
   5   1   9       43.42       73.07     16.45 o 
   7   1   9      957.88      973.39     44.17 o 
   9   1   9       93.37      162.12     25.32 o 
  11   1   9      102.58       57.78     19.87 o 
 -28   2   9       20.95        6.25     28.11 o 
 -26   2   9        0.18        0.72     14.23 o 
 -24   2   9       50.72       29.67     15.46 o 
 -22   2   9       61.60       28.11     13.25 o 
 -20   2   9      121.29      179.67     16.41 o 
 -18   2   9       41.03       69.85     12.25 o 
 -16   2   9     1184.96     1269.55     34.97 o 
 -14   2   9      982.36     1061.71     19.69 o 
 -12   2   9     4943.33     5319.47     73.30 o 
 -10   2   9     1286.49     1451.80     37.52 o 
  -8   2   9     3218.27     3452.66     80.69 o 
  -6   2   9      469.14      584.19     15.31 o 
  -4   2   9     2089.72     1820.83     38.96 o 
  -2   2   9      195.71      159.81     12.62 o 
   0   2   9     1130.22     1168.08     31.11 o 
   2   2   9     3185.19     3260.04     85.00 o 
   4   2   9      583.78      659.92     34.18 o 
   6   2   9      484.52      341.68     29.75 o 
   8   2   9       76.54       90.31     35.92 o 
  10   2   9        0.01        8.78     17.26 o 
 -27   3   9       45.30        7.70     16.45 o 
 -25   3   9       39.23       57.58     17.26 o 
 -23   3   9      363.75      233.92     23.99 o 
 -21   3   9      923.22     1003.01     33.65 o 
 -19   3   9      267.43      222.16     16.71 o 
 -17   3   9     1184.25     1128.26     39.75 o 
 -15   3   9        1.07        2.50     10.39 o 
 -13   3   9      626.43      503.20     17.17 o 
 -11   3   9      106.26      173.10     10.09 o 
  -9   3   9      119.05      152.09     11.26 o 
  -7   3   9     3643.52     3777.08     66.26 o 
  -5   3   9        0.08        6.57      6.55 o 
  -3   3   9        3.86        0.30      5.94 o 
  -1   3   9      371.14      367.97     19.83 o 
   1   3   9      264.72      230.06     22.08 o 
   3   3   9      415.72      510.97     31.23 o 
   5   3   9      222.67      254.14     27.54 o 
   7   3   9     1656.65     1637.59     60.70 o 
   9   3   9      210.35      288.98     39.04 o 
 -26   4   9       10.27      -11.53     14.23 o 
 -24   4   9        0.92       -0.96     14.23 o 
 -22   4   9      258.70      240.30     23.99 o 
 -20   4   9        0.94       33.87     15.62 o 
 -18   4   9      374.02      333.65     40.60 o 
 -16   4   9       34.64       17.18     12.71 o 
 -14   4   9       14.75        8.74     10.39 o 
 -12   4   9       15.19       45.43     10.93 o 
 -10   4   9      216.57      218.61     21.86 o 
  -8   4   9      353.96      387.52     18.58 o 
  -6   4   9      685.23      754.06     19.86 o 
  -4   4   9      538.47      536.77     17.34 o 
  -2   4   9       91.19       84.82      8.79 o 
   0   4   9      324.13      310.09     19.17 o 
   2   4   9      109.70      103.16     17.67 o 
   4   4   9      494.85      488.77     39.04 o 
   6   4   9      221.71      205.28     28.11 o 
   8   4   9      332.04      351.91     33.12 o 
  10   4   9      269.78      220.27     30.92 o 
 -25   5   9       41.00       37.48     17.67 o 
 -23   5   9       36.38       26.55     17.18 o 
 -21   5   9      322.59      227.98     34.35 o 
 -19   5   9        3.78      -10.15     12.71 o 
 -17   5   9      488.40      423.52     29.26 o 
 -15   5   9      429.71      409.12     27.01 o 
 -13   5   9      691.49      635.11     29.98 o 
 -11   5   9      397.23      409.12     31.23 o 
  -9   5   9        1.32      -16.86     24.98 o 
  -7   5   9      177.45      213.65     14.84 o 
  -5   5   9     1805.26     1725.55     40.77 o 
  -3   5   9      638.82      647.15     18.51 o 
  -1   5   9       31.44       53.09     11.71 o 
   1   5   9      998.03      889.21     60.90 o 
   3   5   9       97.03      107.55     20.89 o 
   5   5   9      133.74      154.36     26.55 o 
   7   5   9       12.02       -9.61     14.23 o 
   9   5   9       89.09      139.78     26.23 o 
 -26   6   9        1.83       24.98     17.67 o 
 -24   6   9       25.37      -12.49     21.86 o 
 -22   6   9        3.28        0.00     18.74 o 
 -20   6   9      103.33      140.54     31.23 o 
 -18   6   9      245.95      291.02     28.45 o 
 -16   6   9      352.65      411.02     32.79 o 
 -14   6   9      703.05      772.61     35.99 o 
 -12   6   9     2649.78     2686.65     71.54 o 
 -10   6   9       47.97       53.27     23.42 o 
  -8   6   9      251.58      273.87     35.92 o 
  -6   6   9        0.21       -0.62     10.16 o 
  -4   6   9       38.60       36.10     10.81 o 
  -2   6   9      987.95      988.82     33.02 o 
   0   6   9      530.83      627.80     33.12 o 
   2   6   9     1876.89     1879.20     61.83 o 
   4   6   9        1.83       23.42     15.46 o 
   6   6   9      110.42       95.62     22.08 o 
   8   6   9      143.69      153.24     27.54 o 
 -25   7   9        9.07      -12.49     21.86 o 
 -23   7   9       88.74       62.46     28.11 o 
 -21   7   9      304.58      306.06     43.72 o 
 -19   7   9       19.80       12.49     21.86 o 
 -17   7   9      853.93      792.82     40.45 o 
 -15   7   9        4.70        9.99     12.85 o 
 -13   7   9      480.96      396.64     42.70 o 
 -11   7   9       93.21      107.28     18.67 o 
  -9   7   9        5.03       13.79     20.30 o 
  -7   7   9      252.63      334.27     26.23 o 
  -5   7   9      313.92      361.27     21.91 o 
  -3   7   9        0.10       -0.74     10.10 o 
  -1   7   9        0.36        6.73     14.23 o 
   1   7   9        1.56      -14.23     14.23 o 
   3   7   9      246.52      253.04     28.71 o 
   5   7   9        4.42        1.87     18.74 o 
   7   7   9       41.61       10.41     16.45 o 
 -22   8   9      170.55      137.41     34.35 o 
 -20   8   9       42.91       73.15     20.89 o 
 -18   8   9      417.57      419.63     34.18 o 
 -16   8   9       31.73       35.64     18.67 o 
 -14   8   9      176.81      210.09     20.85 o 
 -12   8   9       30.68       64.80     17.26 o 
 -10   8   9       15.25       33.10     15.59 o 
  -8   8   9       42.34       41.22     15.59 o 
  -6   8   9      542.98      574.14     60.90 o 
  -4   8   9       42.63       25.80     13.15 o 
  -2   8   9      122.27      143.66     20.89 o 
   0   8   9      582.61      557.57     34.18 o 
   2   8   9       51.34       51.53     20.30 o 
   4   8   9       18.68       23.94     16.45 o 
   6   8   9       64.99       59.17     20.89 o 
 -21   9   9        6.61       17.76     20.30 o 
 -19   9   9       10.57       20.58     18.67 o 
 -17   9   9       30.62       32.27     19.51 o 
 -15   9   9      494.12      556.58     38.22 o 
 -13   9   9      365.37      358.80     71.83 o 
 -11   9   9      595.29      553.53     35.99 o 
  -9   9   9        0.76       -5.80     14.99 o 
  -7   9   9        8.00       21.08     16.07 o 
  -5   9   9       68.52       66.57     23.42 o 
  -3   9   9      861.87      914.90     43.72 o 
  -1   9   9        0.90      -13.25     13.25 o 
   1   9   9      232.47      192.08     26.50 o 
   3   9   9      351.56      290.98     30.92 o 
   5   9   9       10.09        0.42     16.45 o 
 -20  10   9        0.78       10.47     20.30 o 
 -18  10   9      574.50      534.04     41.96 o 
 -16  10   9      184.14      150.21     59.34 o 
 -14  10   9     1005.03     1100.34     89.01 o 
 -12  10   9      465.17      469.92     36.39 o 
 -10  10   9        1.20       18.74     26.55 o 
  -8  10   9       18.05       14.70     17.91 o 
  -6  10   9      127.11      106.72     22.49 o 
  -4  10   9       34.16        2.54     17.26 o 
  -2  10   9       13.04        9.37     18.74 o 
   0  10   9      498.34      486.80     38.60 o 
   2  10   9      393.57      449.92     38.60 o 
 -17  11   9        7.70        4.44     31.23 o 
 -15  11   9      182.90      202.75     78.08 o 
 -13  11   9       92.11       95.03     22.49 o 
 -11  11   9       14.71       -0.18     17.91 o 
  -9  11   9        4.32      -17.91     17.91 o 
  -7  11   9        0.10       17.52     18.44 o 
  -5  11   9        4.57        9.37     24.98 o 
  -3  11   9      159.54      106.18     31.23 o 
  -1  11   9       12.32       31.23     24.98 o 
 -14  12   9        1.10        6.40     21.75 o 
 -12  12   9       50.59       33.46     22.49 o 
 -10  12   9        9.02       13.12     20.79 o 
  -8  12   9       31.27       11.83     20.21 o 
  -6  12   9       14.21       24.98     24.98 o 
  -4  12   9      126.34       65.58     28.11 o 
 -28   0  10        0.11       12.49     21.86 o 
 -26   0  10        0.01       -6.25     18.74 o 
 -24   0  10      129.67       87.45     24.98 o 
 -22   0  10       22.02       53.09     18.74 o 
 -20   0  10      448.40      490.32     34.35 o 
 -18   0  10     2347.79     2647.31     76.51 o 
 -16   0  10     4503.34     4494.42    123.36 o 
 -14   0  10        0.14      -12.49     15.62 o 
 -12   0  10      110.93      146.78     28.11 o 
 -10   0  10        4.29        6.25     15.62 o 
  -8   0  10      135.09      176.80     11.17 o 
  -6   0  10      490.68      468.46     24.98 o 
  -4   0  10      874.74      771.39     40.60 o 
  -2   0  10      120.43      134.37     14.23 o 
   0   0  10      151.42      121.80     24.98 o 
   2   0  10      839.62      971.27     56.21 o 
   4   0  10       28.23        3.12     18.74 o 
   6   0  10      122.53      174.89     34.35 o 
   8   0  10      620.87      705.81     62.46 o 
 -27   1  10        1.28      -14.05     17.18 o 
 -25   1  10       34.33       24.74     23.42 o 
 -23   1  10      305.87      355.02     26.50 o 
 -21   1  10       31.40       65.00     15.62 o 
 -19   1  10       16.52        3.99     17.13 o 
 -17   1  10       93.41      132.81     10.54 o 
 -15   1  10     2536.91     2460.31     84.75 o 
 -13   1  10       21.05       11.30      5.30 o 
 -11   1  10      355.02      319.73     20.28 o 
  -9   1  10     2452.87     2251.80     51.41 o 
  -7   1  10       44.06       34.86      6.76 o 
  -5   1  10      822.71      791.63     34.35 o 
  -3   1  10     1385.79     1275.35     46.11 o 
  -1   1  10      133.30      133.66     17.52 o 
   1   1  10      352.09      290.58     24.29 o 
   3   1  10       21.03       37.48     13.25 o 
   5   1  10        3.63        0.00     13.25 o 
   7   1  10      255.65      315.55     30.92 o 
 -26   2  10       20.57       44.56     16.45 o 
 -24   2  10       34.55       28.11     15.62 o 
 -22   2  10        1.36        4.68     11.04 o 
 -20   2  10       46.78       32.10     11.03 o 
 -18   2  10       58.13       85.67     11.03 o 
 -16   2  10        8.81       12.12      6.34 o 
 -14   2  10      523.75      535.88     19.68 o 
 -12   2  10      244.99      204.12     12.78 o 
 -10   2  10       58.35       59.07      7.65 o 
  -8   2  10       23.61       39.98      6.77 o 
  -6   2  10       43.78       56.13      7.50 o 
  -4   2  10       79.99       86.65     11.23 o 
  -2   2  10        0.04       -6.97      8.27 o 
   0   2  10       94.54       80.27     16.45 o 
   2   2  10       15.11       12.78     12.00 o 
   4   2  10      115.54      117.14     19.87 o 
   6   2  10      138.84      154.99     24.29 o 
   8   2  10        1.22       18.55     18.67 o 
 -27   3  10       14.79        8.65     14.23 o 
 -25   3  10       57.85       86.09     18.67 o 
 -23   3  10      165.50      172.96     20.89 o 
 -21   3  10      237.60      245.33     20.89 o 
 -19   3  10        5.12       -8.19      8.19 o 
 -17   3  10      508.39      471.34     44.22 o 
 -15   3  10     1209.27     1188.31     38.71 o 
 -13   3  10       17.24       19.52      7.65 o 
 -11   3  10       18.01        7.44      7.38 o 
  -9   3  10     1070.25      945.52     43.72 o 
  -7   3  10       16.90       28.89      7.11 o 
  -5   3  10      259.08      228.55     18.48 o 
  -3   3  10      551.43      450.29     22.54 o 
  -1   3  10        2.72        1.84     18.10 o 
   1   3  10      267.64      243.52     40.60 o 
   3   3  10       81.54      102.68     19.87 o 
   5   3  10        4.29       20.30     15.46 o 
   7   3  10        3.75       12.08     16.45 o 
 -26   4  10       67.31       67.15     17.67 o 
 -24   4  10        5.32       22.10     14.23 o 
 -22   4  10      143.92      125.75     17.67 o 
 -20   4  10      622.93      633.98     43.72 o 
 -18   4  10     1446.66     1483.41     51.02 o 
 -16   4  10     2112.37     2335.34     66.03 o 
 -14   4  10      323.28      283.80     37.48 o 
 -12   4  10      450.73      475.62     23.64 o 
 -10   4  10        4.14        0.00      9.37 o 
  -8   4  10       15.81        8.07      6.08 o 
  -6   4  10      350.82      367.69     15.31 o 
  -4   4  10      377.07      309.16     16.23 o 
  -2   4  10       38.21       39.98     11.33 o 
   0   4  10       77.01       54.98     15.46 o 
   2   4  10      500.43      558.20     33.12 o 
   4   4  10       21.07       15.62     15.46 o 
   6   4  10       19.91       34.35     17.67 o 
 -25   5  10       14.11       14.05     15.46 o 
 -23   5  10      233.47      237.72     24.29 o 
 -21   5  10       15.68       28.11     18.74 o 
 -19   5  10      264.36      274.83     34.35 o 
 -17   5  10        0.19       -5.04     13.24 o 
 -15   5  10      627.46      654.69     33.51 o 
 -13   5  10       11.59       -8.12     21.86 o 
 -11   5  10      132.45      108.36     15.59 o 
  -9   5  10      868.93      797.84     45.28 o 
  -7   5  10      720.56      576.51     32.09 o 
  -5   5  10      769.01      668.74     25.56 o 
  -3   5  10     1561.63     1472.13     39.59 o 
  -1   5  10      388.09      341.98     26.50 o 
   1   5  10       25.04       34.35     15.46 o 
   3   5  10        6.08        3.12     15.46 o 
   5   5  10        0.05       -6.01     17.18 o 
 -24   6  10       20.98       18.74     24.98 o 
 -22   6  10      160.15      156.15     34.35 o 
 -20   6  10        0.58      -12.49     18.74 o 
 -18   6  10      241.85      324.80     37.48 o 
 -16   6  10      649.27      555.13     34.35 o 
 -14   6  10      660.64      714.93     35.20 o 
 -12   6  10      196.28      136.24     28.11 o 
 -10   6  10       11.83        9.37     10.85 o 
  -8   6  10      167.25      112.43     17.26 o 
  -6   6  10        6.91       12.82      9.86 o 
  -4   6  10      853.79      871.94     52.12 o 
  -2   6  10        0.88       -0.82     18.60 o 
   0   6  10      554.04      524.08     31.96 o 
   2   6  10       16.64       35.92     17.67 o 
   4   6  10      100.41      140.61     24.29 o 
   6   6  10       19.19        8.20     17.26 o 
 -23   7  10       28.77       24.98     21.86 o 
 -21   7  10       55.19       37.48     24.98 o 
 -19   7  10      289.10      274.83     37.48 o 
 -17   7  10      409.36      502.02     35.92 o 
 -15   7  10      231.13      234.77     24.75 o 
 -13   7  10       10.07       16.05     11.58 o 
 -11   7  10       17.64       19.46     14.23 o 
  -9   7  10      422.04      390.38     27.01 o 
  -7   7  10      378.85      401.53     28.45 o 
  -5   7  10        0.17       -6.99     10.10 o 
  -3   7  10       15.54       24.87     15.43 o 
  -1   7  10      363.80      370.14     30.92 o 
   1   7  10       67.14       40.60     17.67 o 
   3   7  10      110.29      119.46     24.98 o 
   5   7  10       60.86       49.97     28.11 o 
 -22   8  10        0.04       48.58     26.55 o 
 -20   8  10       52.66      109.76     43.72 o 
 -18   8  10      172.89      188.15     31.23 o 
 -16   8  10     1378.70     1346.77     52.86 o 
 -14   8  10      347.97      312.09     29.26 o 
 -12   8  10      430.05      475.77     42.16 o 
 -10   8  10       53.30       56.02     17.26 o 
  -8   8  10      199.80      240.49     53.09 o 
  -6   8  10       12.41       22.64     17.26 o 
  -4   8  10      283.29      286.31     27.00 o 
  -2   8  10        1.88       -6.25     13.25 o 
   0   8  10       41.67       60.81     18.67 o 
   2   8  10       24.37       33.43     18.67 o 
 -21   9  10       10.42       34.35     19.51 o 
 -19   9  10       19.09       34.35     21.86 o 
 -17   9  10        0.08       -7.22     17.26 o 
 -15   9  10       30.73       16.17     23.42 o 
 -13   9  10        1.17       -1.25     16.45 o 
 -11   9  10        0.99        1.87     15.59 o 
  -9   9  10      229.27      220.82     27.01 o 
  -7   9  10       39.99       35.27     17.91 o 
  -5   9  10       76.22       45.80     19.51 o 
  -3   9  10      101.45       92.37     19.87 o 
  -1   9  10        2.94        1.56     15.46 o 
   1   9  10       11.11       13.12     16.45 o 
 -18  10  10        6.06       36.16     28.11 o 
 -16  10  10      245.11      328.94     49.97 o 
 -14  10  10      243.37      286.44     32.79 o 
 -12  10  10        0.43       12.84     19.51 o 
 -10  10  10       34.02       49.34     26.55 o 
  -8  10  10       31.00        4.51     26.55 o 
  -6  10  10      115.47      135.59     53.09 o 
  -4  10  10       45.75       59.34     24.98 o 
  -2  10  10        1.98      -18.74     21.86 o 
 -15  11  10      215.30      194.39     30.68 o 
 -13  11  10        4.80       14.23     34.35 o 
 -11  11  10        1.03      -12.88     16.07 o 
  -9  11  10       81.02       97.60     23.99 o 
  -7  11  10        4.47       -1.74     18.44 o 
  -5  11  10        0.15       -3.12     21.86 o 
 -27   1  11       18.33       15.62     15.46 o 
 -25   1  11       99.98      103.16     17.67 o 
 -23   1  11      129.41      111.07     15.46 o 
 -21   1  11       80.44       90.22     24.98 o 
 -19   1  11      172.39      192.97     12.49 o 
 -17   1  11        2.64        1.67      7.95 o 
 -15   1  11     1094.09      988.74     44.17 o 
 -13   1  11        1.51       14.05     13.25 o 
 -11   1  11        0.98       -1.14     12.49 o 
  -9   1  11      162.60       94.57      6.74 o 
  -7   1  11      841.83      744.27     21.85 o 
  -5   1  11      676.14      729.44     23.30 o 
  -3   1  11       50.13       71.14     13.25 o 
  -1   1  11      226.09      235.80     22.08 o 
   1   1  11       69.48       60.90     15.46 o 
   3   1  11       24.87       26.55     15.46 o 
   5   1  11        0.08      -14.23     14.23 o 
 -26   2  11      265.81      353.18     27.54 o 
 -24   2  11       13.75       -6.25     11.04 o 
 -22   2  11      115.85      138.55     15.46 o 
 -20   2  11      128.89      112.52     13.25 o 
 -18   2  11      241.02      237.59     13.43 o 
 -16   2  11       46.90       24.76      8.28 o 
 -14   2  11      105.08      123.86     10.87 o 
 -12   2  11      277.41      222.79     17.91 o 
 -10   2  11      152.80      240.94     15.35 o 
  -8   2  11     2427.71     2244.99     44.82 o 
  -6   2  11      736.07      609.41     19.10 o 
  -4   2  11     1136.76     1184.36     37.37 o 
  -2   2  11       28.39        1.56     11.04 o 
   0   2  11      122.18      115.04     17.67 o 
   2   2  11      118.08      115.55     19.87 o 
   4   2  11        1.19       -6.25     14.23 o 
 -25   3  11       35.30       34.11     14.23 o 
 -23   3  11       15.02       10.93     17.18 o 
 -21   3  11       75.69       88.63     18.74 o 
 -19   3  11      436.32      433.09     39.04 o 
 -17   3  11       23.53       76.77     10.73 o 
 -15   3  11     1446.56     1275.24     39.73 o 
 -13   3  11        9.29        6.25      7.65 o 
 -11   3  11       37.86        3.42     14.79 o 
  -9   3  11       41.15        2.78      9.75 o 
  -7   3  11      147.11      154.82     11.50 o 
  -5   3  11      523.67      603.65     21.64 o 
  -3   3  11      305.85      395.49     20.98 o 
  -1   3  11      811.81      819.19     36.39 o 
   1   3  11       13.20       10.93     13.25 o 
   3   3  11       13.88       15.62     15.46 o 
   5   3  11       22.24       25.18     17.26 o 
 -24   4  11       28.38       34.35     14.23 o 
 -22   4  11        0.17        5.96     12.00 o 
 -20   4  11        4.16       -9.75      9.75 o 
 -18   4  11      121.36      149.91     21.86 o 
 -16   4  11      363.77      333.73     23.64 o 
 -14   4  11      324.66      324.74     21.28 o 
 -12   4  11      536.95      487.22     37.48 o 
 -10   4  11        6.37        6.06      8.91 o 
  -8   4  11        0.35       -5.56      6.46 o 
  -6   4  11       32.05       54.00     11.71 o 
  -4   4  11      514.10      589.76     27.12 o 
  -2   4  11       11.51       -4.29     10.10 o 
   0   4  11      246.39      252.73     25.32 o 
   2   4  11       24.47       32.06     34.35 o 
   4   4  11        3.39      -15.62     15.62 o 
 -25   5  11      182.82      196.91     29.67 o 
 -23   5  11      185.00      172.99     20.89 o 
 -21   5  11      139.77       93.69     24.98 o 
 -19   5  11        0.82        6.25     15.62 o 
 -17   5  11       50.98       43.72     18.74 o 
 -15   5  11        1.15       -5.68     10.85 o 
 -13   5  11      107.53      105.73     16.07 o 
 -11   5  11      115.03      165.11     18.44 o 
  -9   5  11      344.82      308.15     24.75 o 
  -7   5  11     1413.13     1303.44     44.64 o 
  -5   5  11      402.34      363.99     21.91 o 
  -3   5  11      189.27      168.51     19.17 o 
  -1   5  11      103.02       93.37     18.67 o 
   1   5  11      140.75      165.28     23.11 o 
   3   5  11      132.37      159.17     25.32 o 
 -24   6  11        3.64      -13.25     13.25 o 
 -22   6  11        4.82        3.12     18.74 o 
 -20   6  11       55.82       40.60     21.86 o 
 -18   6  11        6.86       18.74     18.74 o 
 -16   6  11        5.72        9.37     18.74 o 
 -14   6  11        3.10       10.41     12.71 o 
 -12   6  11       12.68       33.91     14.99 o 
 -10   6  11       21.07       66.63     15.59 o 
  -8   6  11     1274.02     1181.82     67.15 o 
  -6   6  11       20.18       16.86     11.33 o 
  -4   6  11       16.17       26.55     12.88 o 
  -2   6  11        0.70       10.93     13.25 o 
   0   6  11       66.73       65.22     18.67 o 
   2   6  11       35.34       44.64     39.04 o 
 -21   7  11      231.55      218.61     37.48 o 
 -19   7  11      144.06      131.17     28.11 o 
 -17   7  11       18.90       20.30     43.72 o 
 -15   7  11       14.32       13.74     15.59 o 
 -13   7  11       34.83       51.22     15.59 o 
 -11   7  11        1.02       -7.81     13.65 o 
  -9   7  11        3.06       -4.16     12.71 o 
  -7   7  11       17.68       29.67     17.26 o 
  -5   7  11      331.95      335.34     22.88 o 
  -3   7  11       17.72      -11.71     11.71 o 
  -1   7  11       55.44       48.41     17.67 o 
   1   7  11       25.13       26.55     37.48 o 
 -20   8  11       21.43       21.17     20.30 o 
 -18   8  11       25.60       21.28     17.26 o 
 -16   8  11      204.79      150.42     39.04 o 
 -14   8  11       74.39       89.79     20.30 o 
 -12   8  11      127.34      151.05     22.49 o 
 -10   8  11       13.77       -3.12     23.42 o 
  -8   8  11       36.80       25.35     17.91 o 
  -6   8  11      606.71      601.36     36.77 o 
  -4   8  11      159.52      183.40     21.55 o 
  -2   8  11       25.79       15.82     20.30 o 
   0   8  11       66.04       85.64     20.89 o 
 -19   9  11        4.33       90.57     34.35 o 
 -17   9  11        5.59        6.25     17.67 o 
 -15   9  11        0.05        1.25     15.59 o 
 -13   9  11       17.42       13.66     16.07 o 
 -11   9  11      249.63      252.98     29.26 o 
  -9   9  11      521.93      485.58     73.39 o 
  -7   9  11      727.24      788.55     42.68 o 
  -5   9  11        0.27      -31.86     35.92 o 
  -3   9  11        0.02       10.41     16.45 o 
 -14  10  11        0.06        5.00     15.59 o 
 -12  10  11       39.40       45.70     28.11 o 
 -10  10  11       20.92       27.48     20.79 o 
  -8  10  11       17.69       -1.81     28.11 o 
  -6  10  11      128.79       37.48     34.35 o 
 -18   0  12      105.80      124.92     31.23 o 
 -16   0  12      347.58      430.98     49.97 o 
 -14   0  12       75.93       59.34     28.11 o 
 -12   0  12      450.03      452.84     46.85 o 
 -10   0  12        4.35        6.25     18.74 o 
  -8   0  12      174.36      167.83     16.07 o 
  -6   0  12       53.49       68.71     15.62 o 
  -4   0  12       63.96       96.81     18.74 o 
  -2   0  12       37.51       21.86     18.74 o 
   0   0  12      517.39      596.50     46.85 o 
   2   0  12       45.56       15.62     21.86 o 
 -25   1  12     1098.47     1211.74     62.46 o 
 -19   1  12       48.47       68.71     31.23 o 
 -17   1  12      557.73      636.19     39.75 o 
 -15   1  12      275.09      321.25     29.75 o 
 -13   1  12        0.61       -3.12     13.25 o 
 -11   1  12      858.48      771.23     39.75 o 
  -9   1  12       55.71       66.60      9.95 o 
  -7   1  12      124.50      120.95     10.60 o 
  -5   1  12      539.83      566.09     25.32 o 
  -3   1  12       15.23       23.00     12.00 o 
  -1   1  12      625.97      552.78     30.92 o 
   1   1  12       92.64      101.52     19.87 o 
 -24   2  12       11.67       28.11     18.74 o 
 -16   2  12       65.32       81.53     19.87 o 
 -14   2  12       66.65       67.15     17.67 o 
 -12   2  12      109.15      155.49     37.48 o 
 -10   2  12       80.20       87.12     11.70 o 
  -8   2  12      180.84      201.94     17.58 o 
  -6   2  12        6.69       13.33      7.11 o 
  -4   2  12      160.92      180.53     18.67 o 
  -2   2  12       77.26       85.55     16.45 o 
   0   2  12        1.91        4.68     13.25 o 
   2   2  12       20.66        4.68     15.46 o 
 -25   3  12      404.17      356.03     40.60 o 
 -23   3  12      726.83      677.70     43.72 o 
 -21   3  12        7.62       -9.37     12.49 o 
 -19   3  12      149.09      162.40     21.86 o 
 -15   3  12       52.70       49.97     24.98 o 
 -13   3  12        7.34       16.19     11.18 o 
 -11   3  12       44.33       59.42      9.72 o 
  -9   3  12       18.64       16.61      9.39 o 
  -7   3  12       61.06       65.79     16.15 o 
  -5   3  12       56.12       47.31     10.52 o 
  -3   3  12      185.09      209.06     37.48 o 
  -1   3  12        3.40        2.16     14.23 o 
   1   3  12       58.15       54.26     17.26 o 
 -24   4  12      489.54      518.43     43.72 o 
 -22   4  12        0.27       18.74     18.74 o 
 -20   4  12       35.75       40.60     18.74 o 
 -18   4  12       75.70       59.34     15.62 o 
 -16   4  12       80.51       90.57     15.62 o 
 -14   4  12        8.49       18.74     12.49 o 
 -12   4  12       91.12       85.21     14.05 o 
 -10   4  12       77.83       74.85     18.74 o 
  -8   4  12        6.55       18.32      8.91 o 
  -6   4  12      145.07      142.83     15.38 o 
  -4   4  12       69.93       81.47     16.45 o 
  -2   4  12        3.63       10.81     21.86 o 
   0   4  12      205.69      262.97     53.09 o 
 -23   5  12       62.46       62.46     24.98 o 
 -21   5  12        0.09        3.12     15.62 o 
 -19   5  12        1.88      -15.62     15.62 o 
 -17   5  12      214.61      178.01     24.98 o 
 -15   5  12      144.36      206.12     24.98 o 
 -13   5  12      130.48      101.66     26.55 o 
 -11   5  12      167.52      174.48     32.79 o 
  -9   5  12       85.47       97.68     17.26 o 
  -7   5  12        8.54       15.89     25.09 o 
  -5   5  12       69.73       59.63     13.54 o 
  -3   5  12       42.63       36.58     17.18 o 
  -1   5  12      400.32      405.94     35.92 o 
 -22   6  12       18.85       12.49     21.86 o 
 -20   6  12       10.08        9.37     18.74 o 
 -18   6  12        6.00        6.25     18.74 o 
 -16   6  12      149.48      210.34     29.67 o 
 -14   6  12       86.83      117.72     18.44 o 
 -12   6  12      341.61      390.59     27.70 o 
 -10   6  12        1.48        0.24     13.24 o 
  -8   6  12       78.94       68.32     17.26 o 
  -6   6  12      160.34      118.71     15.71 o 
  -4   6  12       34.22       24.36     16.78 o 
  -2   6  12      109.14      137.16     20.89 o 
 -19   7  12       76.16      105.27     42.16 o 
 -17   7  12       63.69       66.61     51.53 o 
 -15   7  12       12.66       54.93     20.30 o 
 -13   7  12      128.43      157.78     23.11 o 
 -11   7  12        0.53       39.04     31.23 o 
  -9   7  12      348.02      333.39     46.85 o 
  -7   7  12        0.24       -3.75     20.30 o 
  -5   7  12        1.66      -13.39     15.67 o 
  -3   7  12       87.75       85.55     21.86 o 
 -18   8  12       17.71       21.47     17.26 o 
 -16   8  12        3.23       21.86     31.23 o 
 -14   8  12        3.17        1.95     23.42 o 
 -12   8  12       81.59      100.92     65.58 o 
 -10   8  12        0.85        8.98     16.07 o 
  -8   8  12       37.58       51.70     18.44 o 
  -6   8  12       18.13      -17.18     17.18 o 
 -13   9  12        8.14        6.25     31.23 o 
 -11   9  12        0.00      -24.98     24.98 o 
 -17   1  13        0.92      -18.74     21.86 o 
 -15   1  13       17.44       28.11     17.67 o 
 -13   1  13       25.13       18.74     15.46 o 
 -11   1  13      203.49      258.80     27.54 o 
  -9   1  13      188.02      148.20     20.89 o 
  -7   1  13       34.11       21.86     12.49 o 
  -5   1  13       50.52       52.61     14.05 o 
  -3   1  13       22.76       37.48     13.25 o 
 -16   2  13      490.07      580.89     53.09 o 
 -14   2  13        8.25      -12.49     21.86 o 
 -12   2  13      570.28      570.52     38.22 o 
 -10   2  13      187.45      188.58     32.79 o 
  -8   2  13       21.89       15.62     12.49 o 
  -6   2  13      170.00      215.76     18.67 o 
  -4   2  13       11.13       45.28     13.25 o 
  -2   2  13      794.85     1012.77     43.02 o 
 -11   3  13      363.89      562.15     46.85 o 
  -9   3  13      543.10      455.94     56.21 o 
  -7   3  13        2.99       -3.12     15.62 o 
  -5   3  13       85.94       95.49     16.45 o 
  -3   3  13        1.85      -10.93     13.25 o 
 -12   4  13      271.73      356.03     43.72 o 
 -10   4  13       37.01       50.19     26.55 o 
  -8   4  13      415.87      469.04     29.26 o 
  -6   4  13      210.17      208.28     20.89 o 
  -4   4  13       57.40       69.32     21.86 o 
 -15   5  13      162.14      277.95     43.72 o 
 -13   5  13       32.83       57.90     24.98 o 
 -11   5  13       14.46       18.07     13.65 o 
  -9   5  13      161.48      215.34     23.11 o 
  -7   5  13       67.89       55.00     14.23 o 
  -5   5  13       22.46       23.06     14.23 o 
 -18   6  13        0.30       12.49     24.98 o 
 -16   6  13      114.60      122.43     28.11 o 
 -14   6  13       22.19        1.12     13.65 o 
 -12   6  13        8.05       31.68     13.65 o 
 -10   6  13        7.66        6.25     21.86 o 
  -8   6  13      119.41      214.09     39.04 o 
 -15   7  13       10.46        4.91     15.62 o 
 -13   7  13      109.69      107.81     49.97 o 
 -11   7  13        2.66       -7.21     13.24 o 
 -12   0  14      286.75      334.17     46.85 o 
 -10   0  14       81.59      109.31     31.23 o 
 -15   1  14        0.81      -21.86     21.86 o 
 -13   1  14      236.98      252.97     40.60 o 
 -16   2  14       54.39       43.72     31.23 o 
 -13   3  14       44.26      178.01     34.35 o 
 -11   3  14       10.94       46.85     24.98 o 
 -14   4  14       79.81      199.88     37.48 o 
 -12   4  14       21.75      109.31     31.23 o 
                                                 
